# Supplementary material for: Association between the weight-adjusted waist index and age-related macular degeneration in US adults aged≥40 years: the NHANES 2005–2008
Source: Front Med (Lausanne). 2025 Mar 6;12:1552978. doi: 10.3389/fmed.2025.1552978 (PMC11922941; doi:10.3389/fmed.2025.1552978)
Supplement: Supplementary file 2 [file Data_Sheet_1.xls]

## Sheet: Sheet1
SEQN	AMD (%)	Race (%)	Education level (%)	Marital status (%)	PIR	Gender (%)	Age(years)	Waist circumference (cm)	Weight(kg)	BMI(kg/m2)	WWI	Diabetes (%)	Smoking (%)	Hypertension (%)	SDMVPSU	SDMVSTRA	WTMEC2YR	RIDSTATR
31132	No	Non-Hispanic white persons	College graduate or above	Married	5	Male	70	96.5	69.5	24.74	11.58	Yes	No	Yes	2	52	35315.5	2
31150	No	Non-Hispanic white persons	High school grad/GED or equivalent	Divorced	1.22	Male	79	107.7	85	28.93	11.68	No	Yes	No	2	44	15572.4	2
31151	No	Non-Hispanic Black	High school grad/GED or equivalent	Married	3.03	Female	59	101.2	82.9	29.51	11.11	Yes	Yes	Yes	2	53	32058.7	2
31153	No	Other races	High school grad/GED or equivalent	Never married	1.03	Female	44	117.4	109.3	39.1	11.23	No	Yes	Yes	2	54	42554.6	2
31154	Yes	Non-Hispanic Black	High school grad/GED or equivalent	Married	1.56	Male	62	103.2	88.2	26.98	10.99	No	Yes	Yes	1	45	9489.68	2
31158	No	Non-Hispanic white persons	Some college or associate degree	Married	3.71	Male	71	85.5	69.2	21.65	10.28	No	Yes	Yes	2	50	43600.3	2
31162	No	Non-Hispanic white persons	High school grad/GED or equivalent	Married	2.5	Female	71	105.9	66.5	29.6	12.99	Yes	No	Yes	2	47	66398.9	2
31179	No	Non-Hispanic white persons	High school grad/GED or equivalent	Separated	0.44	Male	71	108.7	84.5	26.08	11.83	No	Yes	Yes	1	54	44953.7	2
31192	No	Non-Hispanic white persons	Some college or associate degree	Widowed	4.49	Female	60	105.3	91.7	35.6	11	No	Yes	Yes	1	44	54376.3	2
31193	No	Non-Hispanic white persons	Less than 9th Grade	Divorced	1.01	Male	51	101.7	84.1	26.84	11.09	No	Yes	No	1	49	38606.2	2
31195	No	Non-Hispanic white persons	Some college or associate degree	Married	5	Male	73	84.6	62.7	22.75	10.68	No	Yes	Yes	2	48	44231.2	2
31205	No	Mexican Americans	Some college or associate degree	Married	5	Female	43	110.3	87.7	31.52	11.78	No	No	No	1	57	24649.4	2
31208	No	Non-Hispanic white persons	College graduate or above	Living with partner	5	Female	47	73.3	56.5	18.34	9.75	No	No	No	1	55	93324.4	2
31213	No	Non-Hispanic Black	9-11th grade	Never married	1.05	Female	53	88.1	77.5	26.38	10.01	No	No	Yes	1	52	28267.8	2
31214	No	Non-Hispanic white persons	Some college or associate degree	Married	0.77	Female	46	113.5	87.8	35.44	12.11	No	Yes	No	1	48	87765.1	2
31220	No	Non-Hispanic white persons	High school grad/GED or equivalent	Married	5	Male	50	94	82	25.36	10.38	No	No	No	1	50	95934.6	2
31221	No	Non-Hispanic white persons	High school grad/GED or equivalent	Married	5	Female	54	103.5	81.5	36.03	11.46	No	No	No	2	49	93147.4	2
31223	No	Mexican Americans	9-11th grade	Married	1.68	Male	61	103.2	85.2	30.22	11.18	No	No	Yes	2	58	4476.16	2
31227	No	Non-Hispanic white persons	College graduate or above	Married	5	Male	64	88.4	77	23.32	10.07	No	No	Yes	2	48	68158.1	2
31232	No	Non-Hispanic Black	High school grad/GED or equivalent	Widowed	1.17	Female	56	106.3	80.2	29.1	11.87	No	No	No	1	47	30436.2	2
31242	No	Non-Hispanic white persons	College graduate or above	Married	5	Male	58	101	90.7	28.31	10.61	No	No	No	2	52	69682.3	2
31263	No	Non-Hispanic Black	Less than 9th Grade	Married	1.74	Female	78	94	76.2	31.64	10.77	Borderline	Yes	Yes	2	49	19353.7	2
31268	No	Non-Hispanic white persons	High school grad/GED or equivalent	Married	0.38	Female	40	103.6	76.3	30.56	11.86	No	Yes	No	2	49	40810.3	2
31273	No	Non-Hispanic white persons	9-11th grade	Married	3.9	Male	62	109.3	102.2	29.16	10.81	No	No	Yes	1	48	61025.7	2
31277	No	Non-Hispanic white persons	College graduate or above	Married	5	Female	61	103	85.6	28.8	11.13	No	No	Yes	2	47	77927.6	2
31278	No	Mexican Americans	Less than 9th Grade	Married	4.17	Male	65	96.6	69.7	26.01	11.57	No	Yes	Yes	2	54	8405.01	2
31279	Yes	Non-Hispanic white persons	9-11th grade	Married	1.17	Female	76	78.3	53.6	22.69	10.69	No	No	No	1	55	51723.5	2
31280	No	Non-Hispanic white persons	High school grad/GED or equivalent	Widowed	2.3	Female	60	97.5	77.9	31.32	11.05	No	Yes	No	1	44	54376.3	2
31285	No	Non-Hispanic white persons	College graduate or above	Divorced	3.57	Female	57	88.5	81.2	33.24	9.82	No	No	Yes	2	49	93147.4	2
31291	No	Non-Hispanic Black	Some college or associate degree	Married	4.29	Male	52	125.3	145.9	39.5	10.37	No	No	Yes	1	52	25413	2
31301	No	Mexican Americans	9-11th grade	Separated	2.07	Male	66	110.4	90.1	33.05	11.63	No	No	Yes	1	57	7342.69	2
31308	No	Non-Hispanic Black	Some college or associate degree	Widowed	3.66	Male	59	97.5	90.2	27.81	10.27	No	Yes	Yes	1	51	32456	2
31324	No	Non-Hispanic Black	Some college or associate degree	Married	3.9	Female	47	99	83.2	29.94	10.85	No	No	Yes	1	47	30436.2	2
31332	No	Non-Hispanic Black	9-11th grade	Married	2.49	Male	68	95.9	68.5	20.93	11.59	No	Yes	No	1	51	8491.16	2
31339	No	Other races	9-11th grade	Widowed	4.46	Female	85	96.1	58.7	24.69	12.54	No	No	No	2	54	31596.4	2
31343	No	Non-Hispanic white persons	Some college or associate degree	Widowed	5	Female	61	123.5	91.8	35.11	12.89	Yes	No	Yes	2	52	55785.3	2
31344	No	Non-Hispanic white persons	College graduate or above	Married	5	Female	55	102.6	89.1	32.18	10.87	No	No	Yes	2	52	77690.9	2
31345	No	Non-Hispanic white persons	9-11th grade	Married	2.5	Female	67	96.4	70.6	26.15	11.47	No	Yes	No	1	46	75417.2	2
31348	No	Non-Hispanic Black	9-11th grade	Married	5	Male	62	105.5	92.5	31.16	10.97	No	Yes	Yes	1	49	12460.8	2
31358	No	Non-Hispanic Black	Some college or associate degree	Married	0.72	Female	62	102.4	82.8	30.71	11.25	Yes	No	Yes	2	51	14226.3	2
31372	No	Non-Hispanic Black	Some college or associate degree	Living with partner	3.66	Female	48	85.3	66.4	25.43	10.47	No	Yes	No	1	50	33037.2	2
31380	No	Non-Hispanic Black	9-11th grade	Married	2.02	Male	69	81	62.6	20.51	10.24	No	Yes	Yes	1	49	12460.8	2
31382	No	Non-Hispanic Black	Some college or associate degree	Living with partner	5	Male	61	100	86	25.54	10.78	No	No	Yes	2	57	11293.8	2
31386	No	Non-Hispanic white persons	9-11th grade	Married	1.81	Female	45	100	66.2	25.01	12.29	No	Yes	Yes	2	50	41321.9	2
31387	No	Non-Hispanic Black	High school grad/GED or equivalent	Living with partner	0.48	Female	40	67.2	51.3	19.94	9.38	No	Yes	No	1	50	28147.2	2
31388	No	Non-Hispanic white persons	High school grad/GED or equivalent	Never married	2.4	Female	60	145.1	136.2	49.01	12.43	Yes	No	Yes	1	45	73135.5	2
31396	No	Mexican Americans	Some college or associate degree	Divorced	3.51	Female	55	99.2	85.6	31.44	10.72	No	No	No	1	44	15712.9	2
31399	No	Non-Hispanic white persons	Some college or associate degree	Divorced	3.67	Male	59	94	76.7	25.28	10.73	No	Yes	No	2	46	91877.5	2
31410	No	Non-Hispanic white persons	College graduate or above	Married	3.54	Male	42	93.2	82.4	24.88	10.27	No	No	No	1	50	102931	2
31425	No	Non-Hispanic white persons	Some college or associate degree	Married	4.73	Female	63	97.5	77.5	28.96	11.08	No	No	No	2	46	70945.6	2
31429	No	Non-Hispanic Black	9-11th grade	Married	2.61	Male	40	87.1	82.8	27.01	9.57	No	No	No	2	51	24064.3	2
31432	No	Non-Hispanic white persons	College graduate or above	Married	5	Female	45	93.6	72.1	26.84	11.02	No	No	Yes	1	46	108347	2
31437	No	Other races	Some college or associate degree	Married	1.39	Female	59	96	62.3	26.24	12.16	No	Yes	No	2	50	39220.2	2
31441	No	Non-Hispanic Black	Some college or associate degree	Divorced	4.24	Male	62	122.1	108.6	33.74	11.72	Yes	No	No	2	51	9562.95	2
31442	No	Mexican Americans	Some college or associate degree	Married	1.8	Male	67	104.6	82.5	29.37	11.52	No	Yes	No	2	55	14680.5	2
31452	No	Non-Hispanic Black	College graduate or above	Living with partner	3.2	Female	54	99.8	79	28.46	11.23	No	Yes	No	1	55	28371.6	2
31457	No	Mexican Americans	High school grad/GED or equivalent	Widowed	4.7	Female	61	83.6	61.4	22.44	10.67	No	No	No	1	57	14113.5	2
31463	No	Non-Hispanic Black	High school grad/GED or equivalent	Divorced	3.98	Male	48	105.9	89.2	28.5	11.21	No	Yes	Yes	2	50	26584.7	2
31464	No	Non-Hispanic white persons	College graduate or above	Married	5	Male	64	105.6	86.9	28.41	11.33	No	Yes	Yes	1	44	54937.1	2
31468	No	Non-Hispanic white persons	9-11th grade	Divorced	1.45	Male	55	115.2	100.7	31.53	11.48	No	Yes	Yes	1	48	93854.3	2
31469	No	Non-Hispanic white persons	College graduate or above	Married	5	Female	74	86.2	66.9	24.54	10.54	No	Yes	No	2	52	49530.6	2
31471	No	Non-Hispanic Black	9-11th grade	Married	3.27	Female	49	72.5	45.7	18.4	10.72	Yes	Yes	Yes	1	52	28267.8	2
31486	No	Non-Hispanic white persons	9-11th grade	Married	3.9	Male	50	78.6	55.5	19.73	10.55	No	Yes	No	1	54	89720.6	2
31491	No	Non-Hispanic Black	Some college or associate degree	Never married	5	Female	46	110	107.5	38.73	10.61	No	No	No	2	50	25599.2	2
31497	No	Non-Hispanic white persons	High school grad/GED or equivalent	Divorced	1.88	Female	50	73	57.5	23.33	9.63	No	Yes	Yes	1	47	98868.6	2
31503	No	Non-Hispanic white persons	Some college or associate degree	Married	1.49	Male	47	103.3	92.5	30.41	10.74	No	No	No	1	46	103627	2
31504	No	Non-Hispanic white persons	College graduate or above	Married	5	Male	46	105	92.6	31.19	10.91	No	Yes	Yes	2	56	69953.4	2
31506	No	Non-Hispanic white persons	Less than 9th Grade	Married	1.29	Male	73	95.3	70.1	25.02	11.38	No	Yes	Yes	2	44	39311.3	2
31508	Yes	Non-Hispanic white persons	9-11th grade	Married	1.47	Male	73	75	48.6	18.2	10.76	No	Yes	No	1	48	14524.6	2
31513	No	Non-Hispanic Black	High school grad/GED or equivalent	Married	2.27	Male	65	93.1	71.8	23.18	10.99	No	Yes	No	2	52	7954.1	2
31518	No	Other races	Some college or associate degree	Living with partner	2.35	Female	40	94	76.8	27.34	10.73	No	No	Yes	2	48	97927.6	2
31519	No	Non-Hispanic white persons	High school grad/GED or equivalent	Divorced	5	Female	57	131.5	120.9	46.24	11.96	Yes	Yes	No	2	47	112518	2
31520	No	Non-Hispanic Black	9-11th grade	Divorced	1.22	Male	53	90.6	70.4	25.73	10.8	Borderline	No	Yes	2	49	25918.8	2
31529	No	Non-Hispanic white persons	High school grad/GED or equivalent	Never married	4.22	Female	42	105.9	76.4	30.33	12.12	No	Yes	No	2	47	111954	2
31548	No	Mexican Americans	Less than 9th Grade	Separated	1.84	Male	69	119.5	102.1	34.59	11.83	Borderline	Yes	Yes	2	55	10769.3	2
31551	No	Non-Hispanic white persons	Some college or associate degree	Widowed	1.51	Female	53	98.7	81	31.76	10.97	No	Yes	Yes	1	46	108894	2
31555	No	Non-Hispanic white persons	High school grad/GED or equivalent	Separated	4.85	Male	43	113.3	104.6	33.73	11.08	No	Yes	Yes	1	46	104792	2
31558	Yes	Non-Hispanic white persons	9-11th grade	Never married	1.63	Male	85	134.2	122.6	43.44	12.12	No	No	Yes	2	49	25136.7	2
31559	No	Non-Hispanic white persons	High school grad/GED or equivalent	Married	3.21	Female	66	115	73.6	30.52	13.4	Yes	No	Yes	1	55	62457.7	2
31563	No	Non-Hispanic white persons	High school grad/GED or equivalent	Married	3.64	Female	61	120.4	114.2	40.51	11.27	No	Yes	Yes	2	49	76869.2	2
31567	No	Non-Hispanic white persons	College graduate or above	Married	5	Male	55	99.2	88.8	26.23	10.53	No	No	Yes	2	52	69682.3	2
31569	No	Non-Hispanic white persons	High school grad/GED or equivalent	Married	5	Female	62	108.6	82.4	28.08	11.96	Yes	Yes	Yes	1	47	68236	2
31570	No	Non-Hispanic white persons	Some college or associate degree	Married	3.76	Male	52	93.7	79.3	27.02	10.52	No	No	No	2	46	90856.8	2
31577	No	Non-Hispanic white persons	Some college or associate degree	Divorced	3.57	Female	52	76.8	57.4	20.39	10.14	No	Yes	No	2	44	91583.2	2
31591	No	Non-Hispanic Black	College graduate or above	Married	3.88	Male	51	95.1	89.9	26.1	10.03	No	Yes	No	1	44	21638.9	2
31593	No	Mexican Americans	High school grad/GED or equivalent	Married	5	Female	58	98	76.8	28.62	11.18	No	Yes	Yes	1	57	24649.4	2
31599	No	Non-Hispanic white persons	College graduate or above	Married	2.9	Male	42	114.2	96.4	33.71	11.63	No	No	No	1	49	112247	2
31601	Yes	Non-Hispanic white persons	Some college or associate degree	Married	3.12	Female	82	87	64.7	24.5	10.82	No	No	No	1	47	34421.3	2
31603	No	Non-Hispanic white persons	9-11th grade	Never married	0.84	Male	79	109.7	71.6	29.12	12.96	No	Yes	No	1	45	15809.7	2
31606	No	Non-Hispanic white persons	High school grad/GED or equivalent	Married	1.21	Female	78	110.2	84.2	33.39	12.01	No	Yes	Yes	2	50	38568.3	2
31608	No	Non-Hispanic Black	College graduate or above	Married	0.6	Male	40	138.2	155.2	47.37	11.09	No	No	No	2	50	26584.7	2
31609	No	Mexican Americans	9-11th grade	Married	1.49	Male	44	90.6	71.8	26.15	10.69	Yes	Yes	No	2	58	21102	2
31620	No	Other Hispanic	Some college or associate degree	Divorced	1.37	Female	53	71.5	50.4	22.79	10.07	No	No	No	1	57	155045	2
31622	No	Non-Hispanic Black	High school grad/GED or equivalent	Married	3.03	Female	71	98	75.7	30.21	11.26	No	No	Yes	2	50	19104	2
31625	No	Mexican Americans	Less than 9th Grade	Married	1.74	Male	63	100	77.8	27.18	11.34	No	Yes	No	2	58	4476.16	2
31636	No	Non-Hispanic Black	Less than 9th Grade	Widowed	2.42	Female	72	101	76.2	33.96	11.57	No	Yes	Yes	2	49	20856.5	2
31649	No	Non-Hispanic white persons	College graduate or above	Married	1.82	Male	47	92.7	76.1	25.52	10.63	No	No	No	2	47	107077	2
31657	No	Non-Hispanic Black	Less than 9th Grade	Married	1.4	Male	73	83.5	67.2	22.69	10.19	No	Yes	No	1	51	9374.89	2
31658	No	Non-Hispanic Black	Some college or associate degree	Living with partner	3.57	Female	46	104.6	83.6	30.08	11.44	Yes	No	No	2	51	26972.7	2
31662	No	Mexican Americans	High school grad/GED or equivalent	Separated	0.98	Female	44	83.7	62.7	25.12	10.57	No	No	No	1	55	18353.3	2
31691	No	Non-Hispanic Black	College graduate or above	Divorced	3.62	Male	52	75.6	74.8	20.92	8.74	No	No	No	1	46	29210.9	2
31703	No	Non-Hispanic Black	College graduate or above	Married	2	Male	44	97.2	80.3	25.01	10.85	No	Yes	No	2	54	26702.4	2
31706	No	Non-Hispanic white persons	College graduate or above	Married	5	Female	45	77.5	58.1	24.63	10.17	No	No	No	2	46	101923	2
31707	Yes	Non-Hispanic white persons	High school grad/GED or equivalent	Married	2.92	Female	75	112.2	94.2	38.61	11.56	No	No	Yes	1	47	63032.1	2
31710	No	Non-Hispanic white persons	Some college or associate degree	Married	2.83	Male	42	151.5	150	47.88	12.37	No	Yes	Yes	2	50	87154.1	2
31721	No	Non-Hispanic Black	Some college or associate degree	Widowed	3.37	Male	62	104.5	97	32.49	10.61	No	No	Yes	2	49	9950.96	2
31732	No	Non-Hispanic Black	High school grad/GED or equivalent	Married	5	Male	53	110.2	96.3	33.96	11.23	No	Yes	Yes	2	54	26873.7	2
31734	No	Mexican Americans	Some college or associate degree	Divorced	5	Male	64	120.5	108.3	31.88	11.58	Yes	Yes	Yes	2	55	6672.96	2
31736	No	Non-Hispanic Black	Less than 9th Grade	Widowed	2.24	Male	79	92	68.4	22.99	11.12	Yes	Yes	Yes	2	58	12478.6	2
31741	No	Non-Hispanic Black	Some college or associate degree	Married	1.71	Male	75	109.7	89.6	27.5	11.59	No	Yes	Yes	2	49	11712.3	2
31744	No	Non-Hispanic white persons	9-11th grade	Married	3.41	Female	65	100	64.7	30.65	12.43	Yes	No	Yes	2	50	69657.2	2
31746	Yes	Non-Hispanic white persons	Less than 9th Grade	Widowed	1	Female	77	96.1	68.1	27.66	11.65	Yes	No	Yes	2	46	43879.6	2
31748	No	Non-Hispanic white persons	Some college or associate degree	Married	0.5	Male	50	91.3	71.3	23.04	10.81	No	No	Yes	1	46	35641.6	2
31764	No	Mexican Americans	High school grad/GED or equivalent	Divorced	2.51	Female	51	89.7	69.4	26.15	10.77	No	Yes	No	2	58	15510.9	2
31767	No	Non-Hispanic white persons	High school grad/GED or equivalent	Married	5	Female	45	122.3	100.2	39.44	12.22	No	Yes	No	2	44	92147.6	2
31781	No	Non-Hispanic Black	Some college or associate degree	Married	1.45	Female	58	130.5	127.5	47.52	11.56	Yes	Yes	Yes	1	52	28122.5	2
31789	No	Mexican Americans	High school grad/GED or equivalent	Divorced	5	Male	53	102.2	81.3	27.93	11.33	No	Yes	No	2	56	14835.2	2
31795	No	Mexican Americans	Less than 9th Grade	Married	1.55	Female	60	82.2	62.6	24.7	10.39	No	No	Yes	2	58	4413.35	2
31796	No	Non-Hispanic Black	9-11th grade	Married	3.63	Male	60	130	135.8	38.06	11.16	Yes	Yes	Yes	2	52	8341.37	2
31799	No	Non-Hispanic white persons	College graduate or above	Married	5	Female	47	87.2	64.6	23.05	10.85	No	No	No	1	45	92950.2	2
31800	No	Non-Hispanic white persons	High school grad/GED or equivalent	Divorced	5	Female	60	88	64.1	23.35	10.99	No	No	No	2	52	53619.8	2
31802	No	Non-Hispanic white persons	High school grad/GED or equivalent	Married	4.07	Female	60	97.8	73.4	29.29	11.42	No	Yes	Yes	2	56	57548	2
31804	No	Non-Hispanic white persons	Some college or associate degree	Married	5	Female	52	97	67.4	26.23	11.82	No	No	No	2	44	94315.3	2
31807	No	Other Hispanic	College graduate or above	Divorced	5	Female	57	131.3	113.6	45.79	12.32	No	No	Yes	2	44	77644.9	2
31813	No	Mexican Americans	Some college or associate degree	Divorced	0.39	Female	47	100.4	82.6	29.76	11.05	No	Yes	No	1	55	18498.1	2
31820	No	Mexican Americans	9-11th grade	Never married	2.36	Male	58	89.2	74.4	25.09	10.34	No	No	No	2	58	15320.9	2
31827	No	Non-Hispanic Black	9-11th grade	Never married	1.46	Female	46	86.4	70.8	25.97	10.27	Yes	Yes	Yes	1	49	32474.7	2
31830	No	Mexican Americans	High school grad/GED or equivalent	Married	0.94	Female	62	87	58.1	26.17	11.41	No	No	No	1	58	4405.78	2
31831	No	Non-Hispanic white persons	High school grad/GED or equivalent	Married	4.26	Male	46	113	108	33.04	10.87	No	No	No	1	46	103627	2
31843	No	Non-Hispanic Black	Some college or associate degree	Married	5	Female	54	88	68.1	28.86	10.66	No	Yes	Yes	1	51	23797.1	2
31857	No	Non-Hispanic white persons	Some college or associate degree	Widowed	5	Female	74	86	55.2	22.48	11.58	No	Yes	No	1	44	43935.5	2
31859	No	Non-Hispanic white persons	Some college or associate degree	Married	5	Female	46	84.2	71.4	26.81	9.96	No	No	No	1	49	117360	2
31878	No	Mexican Americans	Some college or associate degree	Married	5	Male	55	100.3	90.8	29.51	10.53	No	Yes	No	1	46	21578.7	2
31894	No	Mexican Americans	Some college or associate degree	Married	1.15	Female	61	100.9	84.8	32.96	10.96	Yes	No	Yes	1	55	5263.33	2
31897	Yes	Non-Hispanic white persons	Some college or associate degree	Married	2.27	Male	79	134.9	123.4	43.21	12.14	No	No	Yes	2	49	40961.7	2
31898	No	Non-Hispanic white persons	College graduate or above	Widowed	3.12	Male	73	96.4	76.3	24.44	11.04	No	Yes	No	1	48	15488	2
31913	No	Non-Hispanic white persons	Some college or associate degree	Married	5	Female	48	75.3	60.6	22.48	9.67	No	Yes	No	2	46	103068	2
31914	No	Non-Hispanic white persons	High school grad/GED or equivalent	Married	2.41	Male	51	83.8	60.5	22.06	10.77	No	Yes	No	2	44	81229.9	2
31923	No	Non-Hispanic Black	High school grad/GED or equivalent	Married	5	Male	65	120.9	127.2	35.05	10.72	No	Yes	Yes	1	51	7965.05	2
31926	No	Non-Hispanic white persons	High school grad/GED or equivalent	Married	2	Female	51	111.2	116.6	41.56	10.3	No	No	Yes	1	45	54576	2
31937	No	Non-Hispanic white persons	Some college or associate degree	Married	5	Male	57	122.5	102.2	36.38	12.12	No	Yes	Yes	2	50	82142.5	2
31939	No	Non-Hispanic Black	Some college or associate degree	Separated	3.57	Male	41	110.2	107.2	30.85	10.64	No	Yes	Yes	2	49	25918.8	2
31943	No	Non-Hispanic white persons	College graduate or above	Widowed	4.08	Female	65	101.9	86	32.09	10.99	No	No	No	2	44	63428.4	2
31945	No	Non-Hispanic white persons	Less than 9th Grade	Living with partner	1.41	Male	67	117.2	89.4	29.33	12.4	Yes	Yes	No	2	50	30324.7	2
31946	No	Non-Hispanic white persons	High school grad/GED or equivalent	Married	2.49	Female	65	100.5	65	24.71	12.47	Yes	No	Yes	1	49	81956.4	2
31947	No	Non-Hispanic Black	9-11th grade	Widowed	1.02	Female	61	107.3	92.6	35.55	11.15	No	No	Yes	2	49	16217.2	2
31958	No	Non-Hispanic Black	Some college or associate degree	Never married	2.65	Female	49	104.6	85.7	29.65	11.3	No	Yes	No	2	51	26972.7	2
31967	No	Non-Hispanic Black	9-11th grade	Divorced	1.75	Female	63	105.3	93.3	33.98	10.9	No	Yes	No	2	51	13565.8	2
31972	No	Non-Hispanic white persons	9-11th grade	Married	4.55	Female	73	87.4	64	23.37	10.93	No	Yes	Yes	2	44	54044.8	2
31975	No	Non-Hispanic white persons	Some college or associate degree	Divorced	0.7	Female	51	107.8	105.4	37.17	10.5	No	Yes	No	1	45	45463.3	2
31978	No	Non-Hispanic white persons	Some college or associate degree	Married	5	Female	46	101.4	92.7	34.17	10.53	No	Yes	No	2	47	111954	2
31979	No	Non-Hispanic white persons	College graduate or above	Never married	3.67	Male	51	84.2	79.1	24.06	9.47	No	No	No	2	57	88774.6	2
31993	No	Non-Hispanic Black	Some college or associate degree	Divorced	2.38	Female	61	82	53.2	22.06	11.24	No	Yes	No	2	56	12038.3	2
32001	No	Other races	Some college or associate degree	Married	2.98	Female	41	95	65.1	26.72	11.77	Yes	Yes	No	1	46	91857.7	2
32003	No	Non-Hispanic white persons	High school grad/GED or equivalent	Widowed	4.59	Female	77	92.4	78.9	31.61	10.4	No	No	No	2	46	86622.5	2
32011	No	Non-Hispanic Black	Some college or associate degree	Married	3.33	Female	74	102.4	83.4	33.07	11.21	Yes	Yes	Yes	2	46	20518.6	2
32013	Yes	Non-Hispanic white persons	College graduate or above	Married	5	Female	58	82.2	63.4	22.81	10.32	No	No	No	2	52	77690.9	2
32014	No	Non-Hispanic white persons	Some college or associate degree	Divorced	5	Female	59	92.8	77.5	27.43	10.54	No	No	Yes	2	49	93147.4	2
32024	No	Non-Hispanic white persons	9-11th grade	Married	5	Male	47	105.1	83.1	30.41	11.53	No	Yes	No	1	44	75566.7	2
32030	No	Non-Hispanic white persons	9-11th grade	Married	1.14	Male	80	83.3	61.1	21.39	10.66	No	Yes	No	2	44	21709.7	2
32035	No	Non-Hispanic Black	Some college or associate degree	Married	3.03	Male	60	97.9	92.6	26.85	10.17	Yes	Yes	No	2	53	12301.1	2
32036	Yes	Non-Hispanic white persons	High school grad/GED or equivalent	Married	3.44	Female	44	109.5	103.3	35.66	10.77	No	No	No	1	54	113595	2
32039	No	Non-Hispanic white persons	High school grad/GED or equivalent	Married	0.98	Male	77	102	85.1	25.63	11.06	No	No	No	2	46	17315.2	2
32042	No	Non-Hispanic Black	9-11th grade	Widowed	3.37	Female	66	84.3	62.5	23.47	10.66	No	No	Yes	2	52	12962.9	2
32044	No	Non-Hispanic Black	College graduate or above	Divorced	5	Female	53	89	78.6	27.23	10.04	No	Yes	No	2	51	26972.7	2
32068	No	Non-Hispanic white persons	Less than 9th Grade	Widowed	1.53	Female	81	115.4	99.8	34.25	11.55	No	No	Yes	2	48	34873.5	2
32075	No	Non-Hispanic white persons	High school grad/GED or equivalent	Widowed	1.63	Female	85	104.5	66.1	26.25	12.85	No	Yes	Yes	2	44	32709	2
32079	No	Other Hispanic	Some college or associate degree	Married	5	Male	50	99	85.8	27.98	10.69	Yes	Yes	Yes	1	55	83191.5	2
32082	No	Non-Hispanic Black	High school grad/GED or equivalent	Married	5	Male	60	83	67.2	22.27	10.12	No	Yes	Yes	2	49	9950.96	2
32093	No	Mexican Americans	Some college or associate degree	Never married	1.24	Male	53	97.9	78.1	26.03	11.08	No	Yes	No	1	46	21578.7	2
32094	No	Non-Hispanic white persons	High school grad/GED or equivalent	Married	5	Female	45	101.7	102.6	34.16	10.04	No	Yes	No	1	46	109565	2
32107	No	Non-Hispanic white persons	College graduate or above	Married	3.74	Male	50	72.7	55.2	18.38	9.79	No	Yes	No	1	46	97668.6	2
32112	No	Non-Hispanic white persons	Some college or associate degree	Never married	5	Male	41	99.4	88.4	31.74	10.57	No	No	No	1	48	84222.1	2
32113	No	Mexican Americans	9-11th grade	Married	1.68	Female	62	101.6	75.3	32.89	11.71	No	No	No	2	58	6454.94	2
32114	No	Non-Hispanic Black	9-11th grade	Married	1.32	Male	40	89.5	83.1	24.52	9.82	No	No	No	2	53	32040.1	2
32118	No	Non-Hispanic white persons	Some college or associate degree	Married	4.36	Male	62	108.6	87.3	31.42	11.62	Borderline	No	Yes	1	49	80138.2	2
32127	No	Non-Hispanic white persons	College graduate or above	Married	5	Female	49	74.5	51	21.7	10.43	No	Yes	Yes	2	53	118842	2
32129	No	Non-Hispanic white persons	College graduate or above	Married	3.03	Male	70	155.7	98.3	32.06	15.7	No	Yes	Yes	2	44	39544.6	2
32136	No	Non-Hispanic white persons	Some college or associate degree	Married	2.9	Female	42	101.5	88.3	33.4	10.8	No	No	No	1	49	117360	2
32138	No	Non-Hispanic white persons	Some college or associate degree	Married	5	Female	47	84.8	65.8	25.45	10.45	No	No	No	1	50	107620	2
32140	No	Non-Hispanic Black	Some college or associate degree	Married	3.46	Female	69	113.5	91.9	33.23	11.84	No	No	No	1	51	18844.2	2
32153	No	Non-Hispanic white persons	High school grad/GED or equivalent	Married	5	Female	43	96.4	81	28.8	10.71	No	Yes	No	1	46	108347	2
32154	No	Non-Hispanic Black	High school grad/GED or equivalent	Married	4.68	Female	63	108	92.8	39.69	11.21	No	Yes	No	1	51	12045.4	2
32167	No	Non-Hispanic white persons	High school grad/GED or equivalent	Married	3.66	Male	75	132.5	120.7	38.75	12.06	No	Yes	Yes	1	49	51293	2
32175	No	Other Hispanic	Some college or associate degree	Married	5	Male	51	93.3	69.4	25.55	11.2	No	No	No	2	52	69450.3	2
32193	Yes	Non-Hispanic white persons	Some college or associate degree	Divorced	3.13	Male	76	101.5	79.5	25.75	11.38	No	Yes	Yes	1	57	56625.7	2
32201	No	Non-Hispanic white persons	Some college or associate degree	Divorced	4.05	Female	53	132.1	110	40.36	12.6	No	Yes	No	2	54	96899.4	2
32202	Yes	Non-Hispanic white persons	High school grad/GED or equivalent	Married	1.95	Male	81	92	64.2	22.96	11.48	No	Yes	No	1	45	21946.3	2
32204	No	Mexican Americans	Some college or associate degree	Divorced	4.91	Female	40	95.2	78.8	31.13	10.72	No	No	No	1	56	22510.2	2
32211	No	Non-Hispanic white persons	Some college or associate degree	Living with partner	5	Male	55	99.5	79.9	27.68	11.13	No	Yes	No	2	55	113019	2
32212	No	Non-Hispanic white persons	High school grad/GED or equivalent	Separated	2.73	Male	46	112.7	100.2	31.27	11.26	No	Yes	No	2	49	89638.6	2
32214	No	Non-Hispanic white persons	High school grad/GED or equivalent	Married	0.97	Female	45	95.4	80.6	29.04	10.63	No	Yes	No	1	47	43172.7	2
32216	No	Non-Hispanic white persons	Some college or associate degree	Married	3.12	Female	53	90.5	72.2	26.39	10.65	No	No	Yes	1	49	116641	2
32230	No	Non-Hispanic white persons	College graduate or above	Married	4.29	Male	59	97.4	90.8	25.8	10.22	No	No	No	1	50	96255	2
32239	No	Non-Hispanic white persons	High school grad/GED or equivalent	Married	4.77	Female	60	81	54.8	21.11	10.94	No	Yes	Yes	2	53	84476.3	2
32245	No	Non-Hispanic white persons	College graduate or above	Married	5	Male	61	119.1	115.3	34.24	11.09	No	No	No	1	44	54937.1	2
32254	No	Non-Hispanic white persons	College graduate or above	Married	2.81	Male	65	104.4	81.6	26.19	11.56	No	No	No	1	54	69751.2	2
32256	No	Mexican Americans	Less than 9th Grade	Married	0.85	Female	42	89.4	65.9	26.26	11.01	No	No	No	2	45	11579.5	2
32265	No	Non-Hispanic white persons	9-11th grade	Widowed	1.63	Female	69	90.6	77.4	28.05	10.3	No	Yes	Yes	2	50	67188.1	2
32267	No	Non-Hispanic Black	High school grad/GED or equivalent	Divorced	2.4	Male	54	113.1	116.6	36.27	10.47	No	Yes	Yes	1	56	31160.1	2
32268	No	Non-Hispanic white persons	High school grad/GED or equivalent	Divorced	1.63	Male	65	130	115.3	37.1	12.11	No	Yes	No	2	46	34546.4	2
32270	No	Non-Hispanic white persons	Some college or associate degree	Married	2.71	Female	57	134	131.8	49.61	11.67	No	No	Yes	2	44	90565.7	2
32271	No	Non-Hispanic white persons	College graduate or above	Married	5	Male	83	103.7	82.2	27.53	11.44	No	Yes	No	1	49	28680.7	2
32279	No	Non-Hispanic white persons	Some college or associate degree	Widowed	5	Female	73	103.7	83	28.92	11.38	No	Yes	Yes	2	44	53371.3	2
32283	No	Mexican Americans	Less than 9th Grade	Married	0.75	Male	62	94.2	69.1	25.98	11.33	No	No	No	2	57	5582.38	2
32290	No	Non-Hispanic white persons	High school grad/GED or equivalent	Married	5	Female	43	105.8	85.5	31.48	11.44	No	Yes	No	2	48	98022.5	2
32294	No	Non-Hispanic white persons	High school grad/GED or equivalent	Widowed	2.5	Female	77	94.5	61	26.79	12.1	Yes	No	Yes	2	49	52882.1	2
32295	No	Non-Hispanic white persons	College graduate or above	Married	5	Male	50	94.1	82.4	26.51	10.37	No	No	No	1	44	70430.1	2
32296	No	Non-Hispanic white persons	College graduate or above	Never married	3.11	Male	43	132.9	131.9	41.96	11.57	No	No	Yes	1	44	75566.7	2
32300	No	Non-Hispanic Black	College graduate or above	Never married	5	Male	53	71.8	54.8	17.2	9.7	No	Yes	No	2	45	17388.5	2
32312	Yes	Non-Hispanic white persons	Less than 9th Grade	Married	2.2	Male	83	89	60.2	19.68	11.47	No	Yes	No	2	46	25708.6	2
32316	Yes	Non-Hispanic white persons	9-11th grade	Widowed	0.51	Female	85	88.5	66.5	22.8	10.85	No	Yes	No	2	46	36437.8	2
32321	No	Other races	College graduate or above	Divorced	2.58	Male	66	99.8	87.6	25.6	10.66	No	Yes	No	2	54	9953.83	2
32328	No	Non-Hispanic white persons	Some college or associate degree	Married	1.14	Female	81	92.5	67.7	23.7	11.24	No	Yes	Yes	2	50	32431.5	2
32333	No	Non-Hispanic white persons	High school grad/GED or equivalent	Married	1.22	Female	45	98	81.6	31.56	10.85	No	Yes	No	1	47	99146.8	2
32334	No	Non-Hispanic white persons	High school grad/GED or equivalent	Married	1.98	Male	43	119.5	110.7	31.59	11.36	No	Yes	No	2	46	97483.1	2
32343	No	Non-Hispanic Black	High school grad/GED or equivalent	Married	5	Female	61	106.2	89.4	34.36	11.23	No	No	No	2	45	9739.96	2
32350	Yes	Non-Hispanic Black	9-11th grade	Widowed	2.19	Male	76	100.3	82	27.46	11.08	No	Yes	Yes	1	49	14666.4	2
32359	No	Non-Hispanic Black	Some college or associate degree	Married	1.65	Female	41	117.3	105.7	38.78	11.41	No	No	Yes	1	49	32375.4	2
32360	No	Non-Hispanic white persons	High school grad/GED or equivalent	Married	5	Female	55	82.8	62.8	24.47	10.45	No	Yes	No	2	50	95374.9	2
32368	No	Non-Hispanic Black	Some college or associate degree	Married	3.94	Female	42	87.5	75.6	25.29	10.06	Yes	No	No	1	51	20472.4	2
32377	No	Non-Hispanic white persons	High school grad/GED or equivalent	Divorced	2.76	Female	72	82.6	60.2	21.13	10.65	No	Yes	Yes	2	44	51249.5	2
32383	No	Non-Hispanic white persons	High school grad/GED or equivalent	Widowed	3.41	Female	83	106.5	73.3	29.66	12.44	No	No	Yes	2	46	36585.4	2
32388	No	Other races	High school grad/GED or equivalent	Divorced	3.34	Male	55	99.5	72.9	25.89	11.65	No	Yes	No	1	50	92246.5	2
32391	No	Non-Hispanic white persons	High school grad/GED or equivalent	Divorced	1.09	Female	42	101.5	90.8	33.39	10.65	No	Yes	No	1	46	47179.1	2
32401	No	Mexican Americans	High school grad/GED or equivalent	Married	1.16	Female	40	87	64	25.38	10.88	No	No	Yes	1	57	28351.1	2
32403	No	Non-Hispanic white persons	High school grad/GED or equivalent	Divorced	1.63	Female	78	67.4	46.5	16.94	9.88	No	Yes	Yes	1	47	63032.1	2
32406	No	Non-Hispanic white persons	Some college or associate degree	Married	5	Male	50	83.6	67.1	22.5	10.21	No	Yes	No	2	50	82142.5	2
32414	No	Non-Hispanic white persons	High school grad/GED or equivalent	Married	1.97	Female	78	92.5	64.9	22.86	11.48	Yes	No	Yes	2	47	66398.9	2
32416	No	Non-Hispanic white persons	Less than 9th Grade	Widowed	1.02	Male	83	109.6	67.8	28.04	13.31	No	Yes	Yes	2	50	10049.8	2
32428	No	Non-Hispanic white persons	High school grad/GED or equivalent	Married	3.5	Female	63	76.1	50.5	20.23	10.71	No	Yes	Yes	2	47	76217.2	2
32436	No	Non-Hispanic white persons	High school grad/GED or equivalent	Married	4.24	Female	51	79.6	57.3	23.61	10.52	No	Yes	No	2	44	91583.2	2
32440	No	Non-Hispanic white persons	9-11th grade	Married	1.19	Male	72	131.1	118.9	36.45	12.02	No	No	No	2	47	19305.8	2
32442	Yes	Mexican Americans	Less than 9th Grade	Separated	2.73	Male	72	91.7	64.3	23.73	11.44	No	Yes	Yes	1	56	9762.81	2
32443	Yes	Non-Hispanic white persons	Some college or associate degree	Divorced	3.11	Female	69	123	110.7	42.08	11.69	Yes	No	Yes	1	44	62165.8	2
32447	Yes	Non-Hispanic white persons	Some college or associate degree	Married	3.41	Male	65	97.7	83.6	26.74	10.69	No	Yes	No	2	50	63171.5	2
32452	No	Non-Hispanic white persons	College graduate or above	Married	5	Male	74	105.1	81.8	25.99	11.62	No	Yes	No	2	49	41720	2
32455	Yes	Non-Hispanic white persons	College graduate or above	Married	3.79	Male	85	94.1	64.2	21.75	11.74	No	No	Yes	2	46	25708.6	2
32459	No	Non-Hispanic white persons	Some college or associate degree	Divorced	0.82	Female	62	81.6	48.1	19.56	11.77	No	Yes	No	2	47	45093.3	2
32477	No	Non-Hispanic Black	Some college or associate degree	Never married	2.38	Female	41	83.3	72.3	29.11	9.8	No	No	No	2	56	22309.5	2
32483	No	Mexican Americans	Less than 9th Grade	Married	0.47	Male	40	97.2	76.1	25.46	11.14	No	Yes	No	1	54	20384.4	2
32488	No	Non-Hispanic white persons	Some college or associate degree	Married	5	Female	50	117.5	104.5	37.11	11.49	No	No	No	2	52	77690.9	2
32489	No	Non-Hispanic white persons	9-11th grade	Married	5	Male	62	113.1	100.4	30.88	11.29	Borderline	No	Yes	1	47	68939.8	2
32497	No	Non-Hispanic white persons	High school grad/GED or equivalent	Widowed	1.22	Female	74	96.8	62.7	24.9	12.22	No	Yes	No	2	44	39055	2
32517	No	Non-Hispanic white persons	Some college or associate degree	Divorced	1.29	Male	61	79.9	56.9	20.11	10.59	No	Yes	No	2	47	31222.7	2
32521	No	Non-Hispanic white persons	High school grad/GED or equivalent	Married	1.17	Male	53	84	65.9	20.41	10.35	No	Yes	No	1	50	35520.4	2
32526	No	Non-Hispanic white persons	Some college or associate degree	Married	3.9	Female	51	77.8	56.7	21.08	10.33	No	Yes	No	1	54	100032	2
32530	No	Non-Hispanic white persons	Some college or associate degree	Married	2.73	Female	72	91	59.3	22.85	11.82	No	Yes	Yes	1	49	66219.9	2
32531	No	Non-Hispanic white persons	Some college or associate degree	Divorced	0.08	Male	55	101.9	83.6	26	11.14	No	Yes	No	2	55	111358	2
32540	Yes	Non-Hispanic Black	9-11th grade	Married	0.55	Female	60	113.5	90.8	33.84	11.91	No	No	Yes	2	51	14619.2	2
32548	No	Non-Hispanic white persons	9-11th grade	Married	5	Male	64	92.7	81.6	22.87	10.26	No	Yes	Yes	2	46	71833.8	2
32550	No	Non-Hispanic white persons	High school grad/GED or equivalent	Married	3.5	Male	56	86	68.3	21.22	10.41	No	No	Yes	2	44	81229.9	2
32556	No	Non-Hispanic white persons	College graduate or above	Never married	5	Female	41	93.5	72	26.97	11.02	No	Yes	Yes	2	56	73384	2
32564	No	Non-Hispanic Black	High school grad/GED or equivalent	Divorced	4.97	Male	43	108.3	99.9	32.47	10.84	No	Yes	No	1	49	21367.3	2
32566	No	Non-Hispanic Black	High school grad/GED or equivalent	Married	5	Male	43	107.4	90.2	30.92	11.31	No	No	No	2	52	21474.7	2
32573	No	Non-Hispanic Black	Some college or associate degree	Divorced	4.08	Male	46	102.7	88.5	29.95	10.92	No	No	No	2	51	24218.6	2
32577	No	Non-Hispanic white persons	Some college or associate degree	Never married	4.16	Male	45	136.6	139.2	38.2	11.58	No	Yes	No	1	44	75566.7	2
32586	No	Non-Hispanic white persons	College graduate or above	Married	2.57	Female	67	96.2	69.5	27.98	11.54	No	No	Yes	1	49	81956.4	2
32588	No	Non-Hispanic white persons	College graduate or above	Married	5	Male	65	98.3	84.4	23.96	10.7	No	No	No	1	55	64675.3	2
32591	No	Non-Hispanic Black	9-11th grade	Married	3.87	Female	52	112	96.3	41.25	11.41	No	No	No	1	51	20472.4	2
32592	No	Non-Hispanic white persons	High school grad/GED or equivalent	Married	3.79	Male	51	92.2	80.7	25.88	10.26	No	No	No	2	46	91877.5	2
32599	No	Non-Hispanic white persons	High school grad/GED or equivalent	Married	2	Female	45	84.8	63.2	24.38	10.67	No	Yes	Yes	2	46	101923	2
32615	No	Mexican Americans	Less than 9th Grade	Widowed	0.84	Female	64	111.6	68.8	28.97	13.45	Yes	Yes	Yes	1	57	13578.4	2
32619	No	Mexican Americans	Less than 9th Grade	Married	3.41	Male	52	103	80.2	27.95	11.5	No	No	Yes	1	57	32971.2	2
32624	No	Non-Hispanic white persons	Some college or associate degree	Married	1.89	Female	74	94	66	28.64	11.57	Yes	Yes	No	2	49	52882.1	2
32627	No	Non-Hispanic white persons	Some college or associate degree	Separated	1.21	Female	45	76	64.5	22.64	9.46	No	Yes	No	2	55	54577.9	2
32629	No	Non-Hispanic white persons	High school grad/GED or equivalent	Married	3.03	Female	71	69.8	54.6	22.01	9.45	No	No	No	2	47	62964.7	2
32630	Yes	Other races	College graduate or above	Married	1.52	Male	60	87.1	69.3	23.7	10.46	No	Yes	No	2	53	67267.9	2
32632	No	Non-Hispanic white persons	High school grad/GED or equivalent	Never married	4.08	Female	55	104.3	71.2	28.13	12.36	No	Yes	Yes	2	44	91583.2	2
32641	Yes	Mexican Americans	Some college or associate degree	Married	2.3	Male	50	95.1	84.2	26.52	10.36	Yes	Yes	No	2	58	15695.8	2
32663	No	Non-Hispanic white persons	9-11th grade	Married	1.47	Female	40	124.1	126.2	44.93	11.05	No	Yes	Yes	1	48	43276.5	2
32666	Yes	Non-Hispanic white persons	High school grad/GED or equivalent	Married	1.89	Male	85	104.6	80.1	27.27	11.69	No	No	No	2	49	22903.9	2
32677	No	Mexican Americans	Some college or associate degree	Divorced	3.12	Female	53	104.5	72.3	31.92	12.29	Yes	No	Yes	1	56	22510.2	2
32681	No	Non-Hispanic white persons	College graduate or above	Widowed	0.98	Female	67	86.5	70.7	25.38	10.29	No	No	Yes	2	54	43468.4	2
32684	No	Non-Hispanic Black	High school grad/GED or equivalent	Widowed	1.53	Female	67	99.4	91.7	33.24	10.38	No	Yes	Yes	2	45	10678.5	2
32690	No	Non-Hispanic white persons	College graduate or above	Divorced	5	Female	56	96.6	71.6	26.82	11.42	No	No	Yes	1	45	92689.5	2
32691	No	Non-Hispanic Black	High school grad/GED or equivalent	Divorced	2.18	Male	43	88.8	75	23.89	10.25	No	Yes	No	1	45	25620.5	2
32697	No	Non-Hispanic white persons	High school grad/GED or equivalent	Married	4.8	Male	67	128	99.5	33.99	12.83	No	Yes	No	2	44	60302.3	2
32703	No	Non-Hispanic white persons	College graduate or above	Married	3.64	Male	71	104.3	79.9	28.51	11.67	No	Yes	Yes	2	45	29262.2	2
32708	No	Non-Hispanic Black	High school grad/GED or equivalent	Married	5	Female	53	113.4	92.9	35.93	11.77	No	No	Yes	1	51	23949.7	2
32709	No	Non-Hispanic white persons	Some college or associate degree	Married	1.25	Female	47	128.2	108.7	44.32	12.3	No	No	No	2	57	43220.2	2
32710	No	Other races	High school grad/GED or equivalent	Widowed	1.25	Female	82	96.5	57.2	26.29	12.76	Yes	No	Yes	1	55	30633.2	2
32716	No	Mexican Americans	9-11th grade	Divorced	1.37	Female	66	132	121	51.42	12	Borderline	No	No	2	55	9706.29	2
32732	No	Non-Hispanic white persons	College graduate or above	Divorced	5	Female	61	107.5	94.8	29.92	11.04	No	Yes	No	2	52	53619.8	2
32733	No	Non-Hispanic white persons	College graduate or above	Married	5	Female	40	85.3	58.4	24.88	11.16	No	Yes	No	2	48	97927.6	2
32742	No	Non-Hispanic white persons	High school grad/GED or equivalent	Married	2	Male	55	74.7	60.7	17.97	9.59	No	Yes	No	1	45	36827.9	2
32743	No	Other races	Less than 9th Grade	Married	3.11	Male	75	78.2	58.2	20.6	10.25	No	No	No	1	58	32348.9	2
32745	No	Other races	High school grad/GED or equivalent	Divorced	2.04	Female	43	87.3	68	24.21	10.59	No	Yes	No	2	49	79457.7	2
32749	No	Non-Hispanic white persons	Some college or associate degree	Married	2.49	Female	58	110	82.1	33.01	12.14	No	Yes	No	2	46	87227.5	2
32775	No	Non-Hispanic Black	Less than 9th Grade	Separated	2.04	Male	69	126	108	38.68	12.12	No	Yes	No	2	49	9950.96	2
32804	Yes	Non-Hispanic white persons	9-11th grade	Married	1.13	Male	80	110.8	90.9	29.45	11.62	No	Yes	Yes	2	44	21315.1	2
32812	No	Non-Hispanic Black	9-11th grade	Living with partner	2.4	Female	49	89.1	66.9	23.42	10.89	No	Yes	No	1	56	34703.6	2
32817	No	Non-Hispanic white persons	College graduate or above	Married	5	Female	66	87.4	52	22.78	12.12	No	Yes	Yes	1	44	53053.4	2
32821	No	Non-Hispanic white persons	College graduate or above	Married	4.55	Female	60	115.7	89.5	39.36	12.23	Yes	No	Yes	2	49	68336.9	2
32832	No	Non-Hispanic white persons	High school grad/GED or equivalent	Married	2.65	Female	75	62	36.3	15.98	10.29	No	Yes	No	1	44	50229.3	2
32842	No	Non-Hispanic white persons	College graduate or above	Married	5	Female	53	76.9	57.3	21.75	10.16	No	Yes	No	2	44	90565.7	2
32857	No	Non-Hispanic Black	High school grad/GED or equivalent	Never married	1.34	Female	42	103.5	79.5	28.4	11.61	No	Yes	No	1	55	28371.6	2
32858	No	Non-Hispanic white persons	High school grad/GED or equivalent	Widowed	0.86	Female	71	104	83.2	29.41	11.4	No	Yes	Yes	2	47	49324.6	2
32859	No	Non-Hispanic white persons	Some college or associate degree	Never married	1	Female	65	71.3	44.8	16.92	10.65	No	Yes	No	1	46	49089.5	2
32868	No	Other races	High school grad/GED or equivalent	Never married	0	Female	41	132.6	121.8	42.65	12.01	No	Yes	No	2	50	35033	2
32880	No	Non-Hispanic Black	9-11th grade	Married	2.02	Female	62	109.8	92.4	32.2	11.42	Yes	Yes	Yes	1	49	18844.2	2
32885	No	Non-Hispanic white persons	Some college or associate degree	Married	3.57	Female	48	96.2	79.3	29.27	10.8	No	Yes	No	1	44	79008.6	2
32891	No	Non-Hispanic Black	9-11th grade	Married	5	Male	59	117.8	96.8	34.26	11.97	Yes	No	Yes	1	51	21367.3	2
32908	No	Non-Hispanic Black	High school grad/GED or equivalent	Widowed	0.93	Female	62	101.1	79.5	30.29	11.34	No	Yes	No	2	58	12041.7	2
32917	No	Non-Hispanic Black	College graduate or above	Divorced	3.97	Female	49	107.8	91.4	38.69	11.28	No	No	Yes	1	49	32474.7	2
32924	No	Non-Hispanic Black	Less than 9th Grade	Divorced	2.09	Male	53	158.6	163.7	49.8	12.4	Yes	Yes	No	1	49	32456	2
32926	No	Non-Hispanic white persons	College graduate or above	Married	5	Male	70	108.3	91.8	28.36	11.3	Yes	Yes	Yes	2	51	36925.5	2
32932	Yes	Non-Hispanic white persons	Less than 9th Grade	Married	2.73	Male	74	81	59.5	22.56	10.5	No	No	Yes	1	58	33542.9	2
32938	No	Non-Hispanic white persons	High school grad/GED or equivalent	Married	1.17	Female	79	98.4	65.2	26.52	12.19	No	Yes	Yes	1	49	47853.3	2
32941	No	Mexican Americans	Some college or associate degree	Divorced	1.71	Female	56	114.4	95.3	36.31	11.72	No	Yes	No	2	54	17701.6	2
32943	No	Non-Hispanic Black	9-11th grade	Married	3.12	Female	63	85.1	51.4	20.49	11.87	No	Yes	No	1	55	15060.1	2
32947	No	Non-Hispanic white persons	Some college or associate degree	Living with partner	5	Male	48	95.9	72.4	23.83	11.27	No	Yes	No	2	47	108280	2
32950	No	Non-Hispanic Black	9-11th grade	Married	1.24	Male	44	72.6	62.6	21.41	9.18	No	Yes	No	1	47	27154.4	2
32952	No	Non-Hispanic white persons	College graduate or above	Divorced	5	Female	76	65.9	35.9	13.36	11	No	Yes	Yes	2	52	49530.6	2
32954	No	Non-Hispanic white persons	High school grad/GED or equivalent	Widowed	0.91	Female	73	99	77	31.12	11.28	Yes	Yes	Yes	2	50	39386.3	2
32958	No	Non-Hispanic white persons	Some college or associate degree	Married	5	Female	45	85.6	65.3	23.9	10.59	No	Yes	No	2	52	77909.5	2
32959	No	Non-Hispanic Black	Some college or associate degree	Never married	5	Female	51	104.7	82.8	30.45	11.51	No	Yes	Yes	2	54	29929.7	2
32960	No	Non-Hispanic Black	9-11th grade	Married	1.49	Female	42	116.3	123.4	45.27	10.47	No	No	Yes	1	52	24151.3	2
32962	No	Non-Hispanic white persons	Some college or associate degree	Married	3.26	Female	40	111.6	111.7	36.52	10.56	No	No	Yes	1	45	92950.2	2
32965	No	Mexican Americans	Some college or associate degree	Married	1.71	Male	40	97.7	82.7	26.7	10.74	No	Yes	No	2	57	19974.9	2
32969	No	Non-Hispanic Black	High school grad/GED or equivalent	Married	3.11	Male	78	93.3	74.3	25.29	10.82	No	No	No	1	51	9374.89	2
32972	No	Mexican Americans	High school grad/GED or equivalent	Married	1.33	Female	67	90.9	52.2	23.26	12.58	Yes	No	Yes	1	55	5263.33	2
32979	No	Non-Hispanic white persons	High school grad/GED or equivalent	Married	3	Male	50	94	78	26.4	10.64	No	Yes	No	2	44	81229.9	2
32980	No	Mexican Americans	College graduate or above	Never married	5	Male	47	124.5	123.3	34.48	11.21	No	Yes	No	1	58	15819.6	2
32984	No	Non-Hispanic Black	9-11th grade	Divorced	1.21	Male	64	86.2	58.3	20.68	11.29	Yes	Yes	No	2	54	9953.83	2
32986	No	Non-Hispanic Black	College graduate or above	Living with partner	5	Female	45	105.9	99.1	36.85	10.64	No	No	No	1	51	20472.4	2
32991	No	Non-Hispanic white persons	Some college or associate degree	Married	1.52	Female	64	106.5	91.8	33.52	11.12	No	Yes	No	2	49	65449	2
32997	No	Non-Hispanic Black	Some college or associate degree	Living with partner	1.45	Male	41	70	58.2	17.86	9.18	No	No	No	1	52	25251	2
33002	No	Non-Hispanic white persons	High school grad/GED or equivalent	Divorced	3.57	Female	67	90.2	60.4	24.57	11.61	No	No	No	2	50	63428.4	2
33005	No	Non-Hispanic white persons	College graduate or above	Married	3.79	Female	58	106	91.9	33.59	11.06	No	No	No	2	47	112518	2
33006	No	Non-Hispanic white persons	Some college or associate degree	Married	2.27	Male	80	115.6	101.3	32.55	11.49	No	No	No	2	46	24139.3	2
33007	No	Mexican Americans	Some college or associate degree	Married	1.84	Male	40	103.5	85.3	26.71	11.21	Yes	No	No	2	57	19974.9	2
33047	No	Other races	College graduate or above	Married	5	Female	58	106.7	106.8	37.09	10.32	No	Yes	No	2	53	100138	2
33069	Yes	Non-Hispanic white persons	Less than 9th Grade	Married	0.83	Male	80	89.6	65.1	22.58	11.1	No	No	Yes	2	46	12565	2
33071	No	Non-Hispanic white persons	9-11th grade	Married	0.91	Female	69	97.7	80.5	30.71	10.89	No	No	Yes	2	49	37086	2
33077	No	Non-Hispanic white persons	Some college or associate degree	Married	2.18	Male	72	120	95.5	29.97	12.28	Yes	Yes	No	1	48	39668.5	2
33080	No	Non-Hispanic white persons	College graduate or above	Married	3.63	Male	44	110	100	29.76	11	No	No	Yes	2	48	93752.3	2
33081	No	Non-Hispanic white persons	9-11th grade	Married	0.6	Male	42	102.5	89.9	28.73	10.81	No	No	No	2	56	39286.4	2
33086	Yes	Non-Hispanic white persons	College graduate or above	Married	2.3	Male	56	104.4	89.9	26.52	11.01	No	Yes	No	1	55	82914.6	2
33088	Yes	Non-Hispanic white persons	Some college or associate degree	Married	5	Female	46	85.7	68	24.53	10.39	No	No	No	2	55	124922	2
33093	Yes	Non-Hispanic white persons	High school grad/GED or equivalent	Married	3.03	Male	74	140	137.7	45.74	11.93	Yes	No	Yes	2	46	44231.2	2
33099	No	Non-Hispanic white persons	College graduate or above	Divorced	4.7	Female	51	87.2	70.1	27.76	10.41	No	No	No	1	56	112870	2
33107	No	Non-Hispanic Black	College graduate or above	Married	5	Female	57	91.7	82.8	36.12	10.08	No	No	Yes	1	49	32474.7	2
33114	No	Non-Hispanic white persons	Some college or associate degree	Married	1.36	Male	64	99.4	89.8	28.25	10.49	Yes	Yes	Yes	2	44	34053.7	2
33121	No	Non-Hispanic Black	High school grad/GED or equivalent	Never married	1.88	Male	49	87.9	75.1	23.13	10.14	No	Yes	No	1	50	29474.9	2
33123	No	Non-Hispanic white persons	Some college or associate degree	Married	5	Female	52	106.4	78.8	32.42	11.99	Yes	Yes	No	1	47	98868.6	2
33134	No	Mexican Americans	Some college or associate degree	Married	1.08	Male	42	91.8	70	26.25	10.97	No	Yes	No	2	57	19974.9	2
33140	No	Other races	Less than 9th Grade	Living with partner	0.6	Male	42	109.6	85.7	32.45	11.84	No	Yes	Yes	1	46	41628.3	2
33144	No	Non-Hispanic white persons	College graduate or above	Married	5	Male	58	124.6	105.9	34.58	12.11	No	No	No	2	52	69682.3	2
33153	No	Non-Hispanic white persons	College graduate or above	Married	5	Male	82	116.7	92.5	29.63	12.13	Yes	No	No	2	44	22475.1	2
33162	No	Mexican Americans	High school grad/GED or equivalent	Married	2.8	Male	51	120.7	93.9	37.1	12.46	No	No	Yes	1	56	22778.6	2
33168	No	Non-Hispanic white persons	High school grad/GED or equivalent	Separated	0	Male	52	107	83.3	25.54	11.72	No	Yes	No	2	44	31567.5	2
33170	No	Mexican Americans	High school grad/GED or equivalent	Married	1.61	Female	42	87.1	59.4	26.33	11.3	No	Yes	No	1	58	14160.5	2
33177	No	Non-Hispanic white persons	College graduate or above	Living with partner	5	Female	40	73.8	63.8	22.55	9.24	No	No	No	2	52	78169.7	2
33181	No	Other races	College graduate or above	Married	1.17	Female	40	104.1	81.9	27.91	11.5	Yes	No	Yes	1	57	54525	2
33182	No	Non-Hispanic white persons	High school grad/GED or equivalent	Separated	1.19	Male	73	112.6	100.3	32.45	11.24	Yes	Yes	Yes	1	46	21351.4	2
33187	No	Non-Hispanic Black	Some college or associate degree	Married	1.65	Male	41	135.2	139.2	41.98	11.46	Yes	No	Yes	1	49	33724.8	2
33192	No	Non-Hispanic white persons	Some college or associate degree	Separated	1.2	Female	47	108.3	82.3	30.64	11.94	No	Yes	No	2	49	40810.3	2
33197	Yes	Non-Hispanic white persons	Some college or associate degree	Widowed	5	Female	85	95.1	67.2	26.15	11.6	No	Yes	No	2	46	34693.2	2
33200	No	Non-Hispanic Black	9-11th grade	Never married	1.52	Female	50	124.9	114.9	41.35	11.65	No	Yes	Yes	2	49	25933.8	2
33202	No	Non-Hispanic white persons	Some college or associate degree	Married	4.04	Male	43	119.8	110.9	35.12	11.38	No	Yes	Yes	1	53	98065.1	2
33207	No	Non-Hispanic white persons	9-11th grade	Divorced	1.46	Female	62	90.7	55.7	21.22	12.15	No	Yes	Yes	1	56	82316	2
33213	No	Non-Hispanic Black	Some college or associate degree	Never married	4.08	Female	50	67.9	49.7	23.64	9.63	No	Yes	No	2	51	26972.7	2
33214	No	Non-Hispanic Black	Some college or associate degree	Married	5	Male	62	98.5	97.8	29.01	9.96	No	Yes	Yes	1	51	8491.16	2
33223	No	Non-Hispanic white persons	High school grad/GED or equivalent	Divorced	0.6	Male	45	100.7	91.6	27.84	10.52	No	No	No	2	53	113664	2
33230	No	Non-Hispanic Black	High school grad/GED or equivalent	Married	3.9	Male	41	122.3	118.1	34.62	11.25	No	Yes	No	1	47	27328.5	2
33235	No	Non-Hispanic white persons	College graduate or above	Married	3.74	Male	66	103	86.5	26.06	11.07	No	Yes	No	1	55	63939.3	2
33240	No	Non-Hispanic white persons	College graduate or above	Living with partner	5	Male	46	98.5	93.7	26.45	10.18	No	No	No	2	53	114942	2
33246	No	Non-Hispanic white persons	Some college or associate degree	Married	3.41	Female	73	120.8	87.2	35.2	12.94	No	No	Yes	2	56	40671.8	2
33247	No	Non-Hispanic white persons	College graduate or above	Married	4.52	Female	55	98.3	71.4	27.34	11.63	No	No	Yes	2	56	72691.7	2
33260	No	Non-Hispanic white persons	9-11th grade	Divorced	1.36	Male	67	115.1	85.9	28.54	12.42	No	Yes	Yes	2	51	32237.7	2
33261	No	Non-Hispanic white persons	High school grad/GED or equivalent	Married	5	Male	51	100.8	78.9	27.56	11.35	No	Yes	Yes	1	46	97668.6	2
33265	Yes	Non-Hispanic white persons	Some college or associate degree	Widowed	4.39	Male	85	100.1	73.1	26.82	11.71	No	Yes	No	1	47	24601.9	2
33271	No	Non-Hispanic Black	Less than 9th Grade	Never married	0.91	Male	68	90.4	71.3	23.02	10.71	No	Yes	Yes	2	49	9950.96	2
33274	No	Non-Hispanic Black	High school grad/GED or equivalent	Married	2.3	Female	53	81.3	55.1	23.45	10.95	Yes	No	Yes	2	54	29738.9	2
33277	No	Non-Hispanic Black	Less than 9th Grade	Married	1.48	Female	77	113.5	84.4	35.31	12.35	No	Yes	Yes	1	55	19903.3	2
33283	No	Non-Hispanic white persons	High school grad/GED or equivalent	Never married	4.08	Male	43	86.7	73.7	24.2	10.1	No	No	No	2	53	114942	2
33285	No	Non-Hispanic white persons	Less than 9th Grade	Married	3.86	Male	81	93.7	70.8	24.16	11.14	No	No	Yes	2	46	26649.7	2
33287	No	Non-Hispanic Black	Some college or associate degree	Divorced	0.3	Female	44	96	72.4	27.35	11.28	No	Yes	Yes	2	45	20855.5	2
33300	No	Mexican Americans	9-11th grade	Married	1.6	Female	48	83.7	60.1	24.48	10.8	No	Yes	No	2	57	19585	2
33302	No	Non-Hispanic white persons	Some college or associate degree	Living with partner	3.79	Male	56	113.5	98.4	30.68	11.44	No	No	No	2	54	88815.8	2
33316	No	Non-Hispanic white persons	High school grad/GED or equivalent	Married	1.39	Male	74	93.6	75.9	24.87	10.74	No	Yes	Yes	2	53	19940.1	2
33320	Yes	Non-Hispanic Black	9-11th grade	Widowed	1.02	Female	85	90.8	54.7	23.64	12.28	Borderline	No	No	2	58	22221.1	2
33321	No	Non-Hispanic white persons	Some college or associate degree	Married	3.41	Male	63	98	87.6	26.24	10.47	No	No	Yes	2	50	63171.5	2
33328	No	Non-Hispanic Black	High school grad/GED or equivalent	Never married	1.42	Male	52	89.1	76.3	22.63	10.2	No	Yes	No	1	52	32456	2
33337	No	Non-Hispanic Black	Less than 9th Grade	Widowed	1.51	Female	68	114	101	37.14	11.34	Yes	No	Yes	2	49	11292.4	2
33338	Yes	Non-Hispanic white persons	Some college or associate degree	Married	1.95	Female	85	94.5	62.3	27.95	11.97	No	No	Yes	1	45	32826	2
33345	No	Non-Hispanic white persons	College graduate or above	Divorced	1.02	Female	46	115.8	116.9	47.79	10.71	No	Yes	Yes	2	55	125339	2
33347	No	Mexican Americans	9-11th grade	Married	1.39	Male	45	92.7	72.5	24.06	10.89	No	No	No	2	57	19497.9	2
33356	Yes	Mexican Americans	High school grad/GED or equivalent	Married	2.8	Male	70	100.2	72.8	28.76	11.74	No	No	No	2	57	11477.4	2
33357	No	Mexican Americans	Some college or associate degree	Living with partner	2.24	Female	45	76.7	53.1	21	10.53	No	No	Yes	2	54	19389.6	2
33362	No	Non-Hispanic white persons	High school grad/GED or equivalent	Married	4.68	Female	56	102.8	80.3	29.35	11.47	No	No	No	1	49	116641	2
33363	No	Non-Hispanic white persons	College graduate or above	Married	5	Female	57	79	61.4	25.43	10.08	No	No	Yes	2	48	97747.6	2
33365	No	Mexican Americans	Less than 9th Grade	Divorced	0.86	Male	59	97.6	74.1	26.25	11.34	No	Yes	No	2	55	26377	2
33377	No	Non-Hispanic Black	College graduate or above	Married	5	Female	51	90.2	60.2	21.48	11.63	No	No	No	1	50	33037.2	2
33383	No	Other Hispanic	9-11th grade	Married	1.48	Male	67	77.9	47.9	19.89	11.26	No	Yes	No	1	55	30131.9	2
33385	No	Non-Hispanic white persons	College graduate or above	Married	2.22	Female	64	113.1	77.5	28.74	12.85	No	Yes	No	1	57	85975.2	2
33387	No	Non-Hispanic white persons	High school grad/GED or equivalent	Married	2.94	Male	50	114.9	106.4	33.89	11.14	No	Yes	No	1	46	96583.4	2
33390	No	Non-Hispanic Black	High school grad/GED or equivalent	Never married	3.46	Male	46	94.7	84.6	26.49	10.3	No	Yes	Yes	1	51	33724.8	2
33400	No	Non-Hispanic white persons	Some college or associate degree	Married	2.71	Male	62	106.1	83.4	28.16	11.62	No	No	No	2	44	59557.6	2
33406	No	Non-Hispanic white persons	Some college or associate degree	Never married	5	Female	53	101.2	81.4	28.2	11.22	No	Yes	No	2	48	97747.6	2
33410	No	Non-Hispanic white persons	Some college or associate degree	Married	0.96	Female	43	84.6	61.6	24.9	10.78	No	Yes	No	2	46	43266.7	2
33416	No	Non-Hispanic white persons	Less than 9th Grade	Married	1.56	Male	70	119.5	116.9	36.9	11.05	No	Yes	Yes	1	46	47019	2
33426	No	Non-Hispanic white persons	Some college or associate degree	Married	1.64	Male	43	108.4	90.9	29.25	11.37	No	Yes	No	1	45	34571.9	2
33428	No	Non-Hispanic white persons	Less than 9th Grade	Married	2.49	Male	62	96.9	73	27.44	11.34	No	Yes	Yes	1	45	63895.7	2
33430	No	Non-Hispanic Black	College graduate or above	Divorced	4.22	Female	42	85.6	73.4	28.25	9.99	No	No	Yes	2	54	29738.9	2
33437	No	Other races	Some college or associate degree	Married	0.97	Male	41	101.2	91.5	28.98	10.58	No	Yes	No	1	47	36876.7	2
33450	No	Non-Hispanic white persons	High school grad/GED or equivalent	Married	5	Male	64	117.5	108	32.53	11.31	No	Yes	No	2	47	73171.9	2
33451	No	Non-Hispanic Black	Some college or associate degree	Separated	0.99	Female	47	121.1	123.5	50.04	10.9	No	No	No	1	44	24099.6	2
33452	Yes	Non-Hispanic white persons	Some college or associate degree	Married	5	Male	59	108.4	97.2	29.57	11	No	Yes	No	2	50	85543.3	2
33454	No	Non-Hispanic Black	9-11th grade	Married	1.12	Male	84	101.7	79.8	25.19	11.38	Yes	Yes	Yes	1	55	11721.2	2
33464	No	Mexican Americans	9-11th grade	Married	1.2	Male	46	99.3	78.4	28.76	11.21	No	No	No	1	58	21926.8	2
33467	No	Non-Hispanic white persons	High school grad/GED or equivalent	Married	3.31	Male	60	126.4	121.4	43.58	11.47	Yes	No	No	2	50	62023.4	2
33476	No	Non-Hispanic white persons	College graduate or above	Married	5	Male	49	135.6	121.9	39.67	12.28	No	No	No	2	47	107077	2
33478	No	Non-Hispanic white persons	College graduate or above	Married	5	Female	70	89.3	60.5	23.96	11.48	No	No	Yes	2	52	43324.3	2
33483	No	Non-Hispanic Black	9-11th grade	Married	2.26	Female	60	111.7	78.1	30.47	12.64	Yes	No	Yes	2	51	14461.9	2
33492	No	Non-Hispanic Black	High school grad/GED or equivalent	Divorced	3.37	Male	45	136	141	44.15	11.45	No	No	Yes	2	49	25918.8	2
33496	No	Non-Hispanic white persons	College graduate or above	Married	5	Female	50	112	109.5	45.28	10.7	No	No	Yes	1	53	101904	2
33500	No	Non-Hispanic Black	9-11th grade	Married	2.71	Male	53	153.6	172.1	52.94	11.71	No	No	No	2	49	26932.1	2
33517	No	Mexican Americans	Less than 9th Grade	Divorced	1.84	Male	71	95.7	72	27	11.28	No	Yes	No	2	54	8409.39	2
33520	No	Non-Hispanic white persons	College graduate or above	Married	2.46	Male	74	91.9	78.1	25.41	10.4	No	No	Yes	2	49	41720	2
33527	No	Non-Hispanic white persons	High school grad/GED or equivalent	Divorced	1.92	Male	63	116	104.1	29.96	11.37	No	No	Yes	1	46	36056.4	2
33530	No	Non-Hispanic white persons	High school grad/GED or equivalent	Married	4.29	Female	56	78.7	66	24.13	9.69	No	No	No	1	50	107318	2
33531	No	Non-Hispanic white persons	Some college or associate degree	Married	3.24	Male	82	107.8	82.7	29.09	11.85	No	No	Yes	1	46	25813.1	2
33534	No	Non-Hispanic white persons	Less than 9th Grade	Married	1.21	Male	78	93.7	69.6	24.34	11.23	No	Yes	Yes	2	44	15572.4	2
33552	No	Other races	Less than 9th Grade	Separated	0.39	Female	67	74.5	55.6	21.8	9.99	No	No	No	1	54	72000.5	2
33561	No	Non-Hispanic white persons	High school grad/GED or equivalent	Widowed	1.21	Female	83	127	86.8	35.49	13.63	No	No	Yes	1	54	35126	2
33562	No	Other races	College graduate or above	Married	5	Female	48	85.2	53.7	22.82	11.63	No	Yes	No	2	52	69749	2
33563	No	Non-Hispanic white persons	High school grad/GED or equivalent	Married	3.01	Female	54	117	99.6	34.67	11.72	No	No	No	2	53	118114	2
33565	No	Non-Hispanic white persons	High school grad/GED or equivalent	Married	1.44	Male	57	87.3	61.3	21.74	11.15	No	Yes	No	2	50	31567.5	2
33566	No	Non-Hispanic white persons	9-11th grade	Widowed	1.37	Male	82	108.7	83.4	31.58	11.9	No	No	Yes	2	56	17342.9	2
33569	No	Non-Hispanic white persons	High school grad/GED or equivalent	Married	2.61	Female	79	92	54.3	25.03	12.48	No	No	Yes	2	47	66398.9	2
33570	No	Non-Hispanic Black	High school grad/GED or equivalent	Divorced	5	Female	44	81.2	74.5	25.12	9.41	No	Yes	No	2	57	30275.6	2
33576	Yes	Non-Hispanic white persons	High school grad/GED or equivalent	Married	2.68	Female	68	88.9	61.8	25.33	11.31	No	No	No	2	44	66887.9	2
33577	No	Non-Hispanic white persons	Some college or associate degree	Divorced	0.63	Female	55	87.8	74	27.58	10.21	No	Yes	No	1	52	45095	2
33591	No	Mexican Americans	College graduate or above	Divorced	2.3	Female	65	97.7	67.6	27.57	11.88	No	No	No	2	54	7343.38	2
33592	No	Non-Hispanic Black	High school grad/GED or equivalent	Married	5	Male	62	92.5	77.6	24.66	10.5	No	Yes	Yes	2	45	7106.91	2
33594	No	Non-Hispanic Black	College graduate or above	Married	3.75	Male	75	109.4	89.2	28.54	11.58	No	No	Yes	2	45	8364.86	2
33604	No	Non-Hispanic white persons	9-11th grade	Married	2.27	Female	59	99.8	69.1	26.39	12.01	No	Yes	Yes	2	53	59845	2
33605	No	Non-Hispanic white persons	Some college or associate degree	Widowed	1.22	Female	68	124.3	109.3	44.17	11.89	No	No	Yes	1	54	78929.2	2
33614	No	Non-Hispanic white persons	High school grad/GED or equivalent	Married	3.79	Female	65	130.4	117.7	45.8	12.02	No	No	Yes	2	49	65449	2
33616	No	Non-Hispanic Black	High school grad/GED or equivalent	Married	5	Male	48	103.7	94.6	31	10.66	No	Yes	Yes	2	54	26702.4	2
33617	No	Non-Hispanic white persons	High school grad/GED or equivalent	Married	4.68	Male	48	96.8	80.5	25.12	10.79	No	Yes	No	1	46	104792	2
33621	No	Non-Hispanic white persons	College graduate or above	Married	4.68	Male	63	103.5	92	28.18	10.79	No	Yes	Yes	1	55	64675.3	2
33625	No	Non-Hispanic white persons	High school grad/GED or equivalent	Married	1.56	Female	81	97.7	69.4	25.15	11.73	No	No	No	1	52	32560.1	2
33627	No	Non-Hispanic white persons	College graduate or above	Divorced	5	Male	46	98.1	93.6	26.74	10.14	No	No	No	1	44	75819.1	2
33634	No	Non-Hispanic white persons	Some college or associate degree	Divorced	1.53	Male	50	106.2	96.6	29.91	10.81	Yes	Yes	No	2	53	39532.9	2
33635	No	Non-Hispanic white persons	High school grad/GED or equivalent	Married	5	Male	44	136.5	123	41.43	12.31	No	Yes	No	2	44	88133.3	2
33642	No	Non-Hispanic white persons	Some college or associate degree	Married	3.56	Female	77	80.2	46.3	18.69	11.79	No	Yes	No	2	46	57323.3	2
33658	No	Non-Hispanic white persons	College graduate or above	Living with partner	1.63	Female	41	83.2	70.9	26.07	9.88	No	Yes	No	2	56	31954.5	2
33662	No	Non-Hispanic white persons	College graduate or above	Divorced	1.82	Female	45	84.6	76.5	24.28	9.67	No	Yes	No	2	44	40124.9	2
33663	No	Non-Hispanic white persons	College graduate or above	Divorced	1.29	Male	76	135.7	135	35.72	11.68	Yes	No	No	1	54	16601.4	2
33666	Yes	Non-Hispanic white persons	Some college or associate degree	Married	3.41	Male	71	89	72.2	23.28	10.47	No	Yes	Yes	2	56	31455.6	2
33667	No	Mexican Americans	9-11th grade	Widowed	2.61	Male	79	121.2	85	33.58	13.15	No	Yes	Yes	2	58	4720.38	2
33668	No	Non-Hispanic Black	Some college or associate degree	Separated	3.48	Female	48	86	77.8	26.48	9.75	No	Yes	Yes	1	50	32826.7	2
33669	No	Non-Hispanic white persons	College graduate or above	Married	5	Male	46	90.8	76.8	24.13	10.36	No	No	Yes	2	44	87154.1	2
33673	Yes	Non-Hispanic white persons	Some college or associate degree	Married	1.19	Male	85	109.7	79.2	31.89	12.33	No	Yes	No	2	56	12170.5	2
33675	No	Non-Hispanic white persons	Some college or associate degree	Never married	1.6	Female	56	112	95.7	38.29	11.45	Yes	No	Yes	2	53	56478.3	2
33684	No	Non-Hispanic white persons	High school grad/GED or equivalent	Married	2.61	Male	74	123.8	110.7	36.02	11.77	No	No	Yes	1	55	42162.1	2
33687	No	Mexican Americans	Less than 9th Grade	Married	0.74	Female	53	120.4	98.2	34.46	12.15	No	No	Yes	2	53	20669.5	2
33694	No	Non-Hispanic white persons	High school grad/GED or equivalent	Divorced	2.42	Male	54	126.5	122.2	39.18	11.44	Borderline	No	No	2	48	91877.5	2
33698	No	Non-Hispanic white persons	Less than 9th Grade	Married	1.21	Male	75	131.6	115.4	37.04	12.25	No	No	No	2	44	17090.5	2
33709	No	Non-Hispanic white persons	Some college or associate degree	Divorced	2.61	Male	53	92.8	75.7	25.09	10.67	No	Yes	No	1	54	89720.6	2
33713	No	Other races	College graduate or above	Married	5	Male	62	120.9	102.5	30.74	11.94	No	Yes	Yes	2	53	76659.2	2
33727	No	Non-Hispanic Black	Some college or associate degree	Separated	2.1	Female	57	102	83.4	30.56	11.17	No	No	Yes	1	50	28240.5	2
33729	No	Non-Hispanic Black	High school grad/GED or equivalent	Divorced	1.95	Female	69	80.6	56.3	22.16	10.74	No	No	Yes	1	52	14234.8	2
33736	No	Non-Hispanic white persons	Some college or associate degree	Married	1.05	Female	54	82.2	65.6	26.05	10.15	No	No	No	2	48	97422.2	2
33737	No	Non-Hispanic white persons	College graduate or above	Married	3.21	Female	47	79.7	68	21.29	9.67	No	Yes	No	2	44	91123.8	2
33744	No	Non-Hispanic white persons	High school grad/GED or equivalent	Married	0.94	Female	48	110.2	86.7	28.54	11.84	No	Yes	Yes	1	49	51103.3	2
33754	No	Mexican Americans	Some college or associate degree	Married	5	Male	48	91	71.2	23.82	10.78	No	No	No	1	55	18718.6	2
33756	No	Non-Hispanic white persons	Some college or associate degree	Married	5	Female	43	97.1	80.2	31.88	10.84	No	No	No	1	53	102532	2
33761	No	Non-Hispanic white persons	College graduate or above	Married	5	Male	54	98.8	79.4	28.39	11.09	No	No	No	1	45	82858	2
33762	No	Non-Hispanic white persons	College graduate or above	Never married	5	Male	44	98	88.2	28.12	10.43	No	No	Yes	1	52	88475.3	2
33765	No	Non-Hispanic Black	Some college or associate degree	Never married	3.57	Male	41	87.9	84.6	26.73	9.56	No	No	No	2	44	25584.4	2
33767	No	Mexican Americans	College graduate or above	Divorced	4.92	Female	47	111	99.6	35.76	11.12	No	No	Yes	2	54	19237.9	2
33770	No	Non-Hispanic white persons	High school grad/GED or equivalent	Divorced	4.76	Male	47	113.1	104.7	32.97	11.05	No	No	Yes	2	47	107077	2
33775	No	Non-Hispanic Black	College graduate or above	Married	5	Male	50	95.9	88.8	25.86	10.18	Yes	No	No	2	48	26846.5	2
33778	No	Non-Hispanic white persons	9-11th grade	Married	1.91	Male	40	93	80.2	24.75	10.38	No	No	No	1	46	101024	2
33784	No	Non-Hispanic white persons	College graduate or above	Married	5	Female	54	111.6	92.1	34.92	11.63	No	No	No	1	49	116641	2
33793	No	Non-Hispanic white persons	College graduate or above	Married	2.5	Male	76	135.3	115.1	39.73	12.61	No	Yes	Yes	2	47	51437.4	2
33796	Yes	Non-Hispanic white persons	Some college or associate degree	Widowed	2.04	Female	81	102.8	68.2	27.99	12.45	No	No	Yes	1	46	36567.1	2
33797	No	Mexican Americans	Some college or associate degree	Divorced	1.64	Female	45	92	59.9	23.78	11.89	No	Yes	No	2	55	24843.8	2
33798	No	Non-Hispanic Black	Some college or associate degree	Never married	0.41	Male	50	82.5	63.2	18.45	10.38	No	Yes	No	1	44	21777.7	2
33802	No	Non-Hispanic white persons	High school grad/GED or equivalent	Married	3.61	Male	49	90.8	77.3	22.93	10.33	Yes	Yes	No	2	50	90762.4	2
33806	No	Non-Hispanic white persons	College graduate or above	Married	5	Female	55	101.5	86.5	33.08	10.91	No	No	Yes	2	51	87617.8	2
33819	Yes	Non-Hispanic white persons	College graduate or above	Married	3.12	Male	84	108.7	91.5	30.43	11.36	No	Yes	Yes	1	47	11037.2	2
33827	No	Non-Hispanic white persons	High school grad/GED or equivalent	Never married	4.39	Female	43	76.2	65.7	21.21	9.4	No	Yes	No	1	56	113566	2
33838	No	Non-Hispanic white persons	High school grad/GED or equivalent	Married	2.88	Female	57	73.2	54.4	20.99	9.92	No	Yes	No	2	50	95374.9	2
33847	No	Mexican Americans	9-11th grade	Married	0.51	Female	45	131.4	128.2	48.37	11.61	Yes	No	No	2	54	17701.6	2
33853	No	Other Hispanic	College graduate or above	Divorced	5	Male	69	97.2	85.9	24.86	10.49	No	Yes	No	2	52	52856.9	2
33854	No	Mexican Americans	9-11th grade	Divorced	0.9	Female	63	106.5	84.2	34.33	11.61	Yes	Yes	Yes	1	58	6176.43	2
33860	No	Mexican Americans	College graduate or above	Married	5	Female	42	90.7	59.7	25.08	11.74	No	No	No	2	57	18021	2
33864	No	Non-Hispanic white persons	College graduate or above	Living with partner	5	Female	61	90.1	65.3	26.29	11.15	No	Yes	No	2	44	63428.4	2
33866	No	Non-Hispanic Black	College graduate or above	Separated	5	Female	46	105.2	89.5	37.4	11.12	No	No	No	2	51	26972.7	2
33876	No	Non-Hispanic white persons	High school grad/GED or equivalent	Married	5	Male	49	95.6	74.5	25.66	11.08	No	Yes	Yes	1	44	75819.1	2
33885	No	Non-Hispanic white persons	College graduate or above	Married	5	Female	40	78.2	54.8	24.16	10.56	No	No	No	1	57	124922	2
33892	Yes	Non-Hispanic white persons	High school grad/GED or equivalent	Widowed	5	Female	70	67.9	49.6	19.23	9.64	No	Yes	No	1	55	51723.5	2
33894	No	Non-Hispanic white persons	Some college or associate degree	Divorced	1.46	Female	63	99.8	85	34.35	10.82	No	Yes	Yes	1	49	48488.8	2
33895	No	Non-Hispanic Black	Some college or associate degree	Married	3.9	Female	64	103.2	80.2	30.22	11.52	No	No	Yes	1	50	17424.9	2
33904	No	Non-Hispanic white persons	Less than 9th Grade	Married	1.66	Female	57	116.5	99.7	40.04	11.67	Borderline	No	Yes	2	49	45687.9	2
33910	No	Non-Hispanic Black	College graduate or above	Married	2.17	Male	42	90.3	81.5	29.19	10	No	No	No	1	51	21367.3	2
33913	No	Non-Hispanic Black	9-11th grade	Never married	4.8	Female	54	92.8	72.4	26.92	10.91	No	Yes	No	2	45	19341.9	2
33915	No	Non-Hispanic white persons	Some college or associate degree	Married	3.79	Male	85	118	93.7	30.42	12.19	Borderline	Yes	Yes	2	49	22903.9	2
33917	No	Mexican Americans	9-11th grade	Married	4.1	Male	51	93.8	81.2	24.87	10.41	No	No	Yes	1	54	20187.7	2
33921	No	Non-Hispanic white persons	9-11th grade	Widowed	3.56	Female	83	99.7	59.3	27.22	12.95	No	No	Yes	2	44	30336.4	2
33922	No	Non-Hispanic white persons	High school grad/GED or equivalent	Married	2.39	Female	83	94	56.9	23.11	12.46	Yes	Yes	Yes	2	54	38208	2
33925	No	Non-Hispanic white persons	College graduate or above	Divorced	3.57	Female	71	77.7	52.5	19.93	10.72	No	No	No	2	56	46498.2	2
33928	No	Mexican Americans	High school grad/GED or equivalent	Married	3.01	Male	67	137	129.8	42.19	12.02	No	No	No	2	54	7638.37	2
33929	No	Non-Hispanic white persons	Some college or associate degree	Married	5	Male	54	92	84.5	26.67	10.01	No	Yes	No	1	54	89421.9	2
33930	No	Non-Hispanic white persons	High school grad/GED or equivalent	Married	1.89	Male	74	116.3	95.9	31.53	11.88	No	Yes	Yes	2	46	17418	2
33934	No	Non-Hispanic white persons	Some college or associate degree	Married	4.68	Male	57	133.4	127.7	39.72	11.8	No	No	No	1	49	104617	2
33938	No	Non-Hispanic Black	College graduate or above	Married	1.56	Female	67	94.5	77.8	28.54	10.71	No	No	Yes	1	49	18844.2	2
33941	No	Mexican Americans	High school grad/GED or equivalent	Married	1.56	Female	81	96	67.6	25.04	11.68	Yes	Yes	Yes	2	58	9378.49	2
33945	No	Non-Hispanic white persons	9-11th grade	Divorced	5	Male	65	107	98.6	30.67	10.78	No	Yes	Yes	2	50	63744.8	2
33947	No	Non-Hispanic white persons	College graduate or above	Married	4.35	Male	64	105.4	86.8	28.44	11.31	No	Yes	Yes	1	50	69377.9	2
33949	No	Non-Hispanic white persons	Some college or associate degree	Married	5	Male	54	103	102.3	29.76	10.18	No	No	No	2	46	90856.8	2
33955	No	Non-Hispanic white persons	Some college or associate degree	Married	0.83	Female	41	103.7	99.2	34.2	10.41	No	Yes	Yes	1	46	47179.1	2
33959	No	Non-Hispanic white persons	9-11th grade	Widowed	0.99	Female	81	95.8	60.4	25.7	12.33	No	No	Yes	1	47	35260	2
33960	No	Non-Hispanic Black	9-11th grade	Divorced	3.85	Female	59	124.6	125.2	50.22	11.14	No	No	Yes	2	45	16525.2	2
33965	No	Non-Hispanic Black	Some college or associate degree	Divorced	1.99	Male	50	84	70.5	23.47	10	No	Yes	No	1	50	29474.9	2
33971	No	Non-Hispanic white persons	High school grad/GED or equivalent	Married	0.23	Female	64	103.5	88	34.77	11.03	No	Yes	Yes	2	46	74815.1	2
33972	No	Non-Hispanic Black	Some college or associate degree	Married	3.9	Male	65	86	71.6	21.26	10.16	No	Yes	No	1	50	11522.3	2
33978	No	Non-Hispanic white persons	Some college or associate degree	Married	4.56	Female	48	86.5	66.4	24.24	10.62	No	No	No	1	45	92950.2	2
33979	No	Non-Hispanic Black	9-11th grade	Widowed	0.63	Male	83	81.5	55.8	20.67	10.91	No	Yes	Yes	1	48	10546.3	2
34004	No	Non-Hispanic white persons	High school grad/GED or equivalent	Married	2.05	Male	46	133.6	144.8	42.31	11.1	No	No	No	1	45	88901	2
34006	Yes	Non-Hispanic white persons	College graduate or above	Married	2.65	Male	81	113.2	87.4	29.92	12.11	No	Yes	Yes	1	47	23409.4	2
34016	Yes	Non-Hispanic Black	Less than 9th Grade	Widowed	3.82	Female	85	101	69.4	26.02	12.12	No	No	Yes	1	52	26116.9	2
34042	No	Non-Hispanic Black	Some college or associate degree	Widowed	0.52	Female	54	90.9	68	26.7	11.02	No	No	Yes	1	52	28302.9	2
34046	No	Non-Hispanic white persons	High school grad/GED or equivalent	Married	2	Male	48	96.8	82.2	25.48	10.68	No	Yes	No	2	46	97483.1	2
34047	No	Non-Hispanic white persons	College graduate or above	Married	5	Male	57	112	97.4	33.08	11.35	No	Yes	No	1	49	104617	2
34050	No	Non-Hispanic white persons	Less than 9th Grade	Widowed	1.01	Female	74	103.5	76	29.72	11.87	No	No	Yes	2	44	39230.2	2
34058	No	Non-Hispanic white persons	High school grad/GED or equivalent	Divorced	1.51	Male	71	95.4	67.5	25.13	11.61	No	Yes	Yes	2	50	43600.3	2
34062	No	Non-Hispanic white persons	College graduate or above	Married	3.9	Female	67	130.2	115.9	43.3	12.09	No	No	Yes	1	55	73185.4	2
34069	No	Non-Hispanic white persons	College graduate or above	Married	5	Female	62	93.4	85.1	29.31	10.12	No	Yes	Yes	2	50	66054.4	2
34074	No	Other Hispanic	Some college or associate degree	Divorced	2.21	Male	41	123	109.8	38.72	11.74	No	No	Yes	1	58	71727.6	2
34079	No	Mexican Americans	Less than 9th Grade	Married	5	Male	70	94	64.9	24.67	11.67	No	No	Yes	1	58	6113.55	2
34080	No	Non-Hispanic white persons	College graduate or above	Married	1.07	Male	44	102	92.2	24.96	10.62	No	No	Yes	2	48	93752.3	2
34083	No	Mexican Americans	9-11th grade	Married	2.17	Female	54	103.2	79.4	37	11.58	No	No	No	1	58	14857.2	2
34084	Yes	Non-Hispanic Black	High school grad/GED or equivalent	Widowed	4.18	Male	65	122.4	118	38.36	11.27	Yes	No	Yes	1	45	9951.71	2
34086	No	Non-Hispanic white persons	Less than 9th Grade	Married	3.18	Male	64	122.7	108.7	33.4	11.77	No	Yes	Yes	2	47	74086.8	2
34087	No	Non-Hispanic white persons	High school grad/GED or equivalent	Married	1.37	Male	81	95.5	66.9	26.2	11.68	No	Yes	Yes	1	44	9164.65	2
34091	No	Other races	College graduate or above	Married	5	Male	69	90.3	66.3	24.15	11.09	No	Yes	Yes	1	57	84751.9	2
34092	No	Non-Hispanic white persons	Some college or associate degree	Married	2.27	Male	55	106.2	91.4	28.08	11.11	No	Yes	No	2	46	91877.5	2
34096	No	Non-Hispanic white persons	Less than 9th Grade	Married	5	Male	82	102.2	85.3	27.79	11.07	No	Yes	No	2	55	32216.7	2
34107	No	Non-Hispanic white persons	College graduate or above	Living with partner	3.09	Female	62	99	73.4	23.62	11.56	No	No	No	2	50	37429.1	2
34109	No	Non-Hispanic white persons	Some college or associate degree	Married	5	Male	47	94.5	83.6	24.61	10.34	No	No	No	1	54	95943.6	2
34111	No	Non-Hispanic white persons	High school grad/GED or equivalent	Married	3.42	Male	44	100.4	89.3	27.53	10.62	No	Yes	No	1	47	94827.6	2
34114	No	Non-Hispanic Black	High school grad/GED or equivalent	Divorced	2.51	Male	69	82.7	73.1	24.51	9.67	No	Yes	No	1	45	9951.71	2
34122	No	Non-Hispanic white persons	High school grad/GED or equivalent	Never married	2.45	Male	73	112.6	93.5	30.39	11.64	No	Yes	Yes	2	46	43970.3	2
34123	No	Non-Hispanic white persons	College graduate or above	Married	5	Male	43	100.8	92.1	25.76	10.5	No	No	No	2	52	74515.5	2
34127	No	Non-Hispanic white persons	Some college or associate degree	Married	5	Male	85	104.6	79.9	27.07	11.7	No	Yes	No	1	56	28167	2
34128	No	Non-Hispanic white persons	High school grad/GED or equivalent	Married	4.75	Male	51	109.5	92.6	30.98	11.38	No	No	No	2	46	65198.4	2
34133	No	Non-Hispanic Black	High school grad/GED or equivalent	Living with partner	2.04	Male	61	92.2	88.2	27.96	9.82	No	Yes	No	2	53	12301.1	2
34135	No	Non-Hispanic white persons	Less than 9th Grade	Married	2.88	Male	77	99.8	86.5	29.07	10.73	No	Yes	Yes	1	44	33203.9	2
34138	No	Non-Hispanic white persons	Some college or associate degree	Divorced	1.92	Female	78	67	42.9	18.62	10.23	No	Yes	No	1	44	43935.5	2
34145	No	Non-Hispanic white persons	High school grad/GED or equivalent	Widowed	3.06	Male	54	107	91.3	29.14	11.2	No	No	Yes	2	44	82142.5	2
34148	No	Non-Hispanic white persons	High school grad/GED or equivalent	Married	4.17	Female	69	116.3	119	39.17	10.66	Yes	No	No	2	47	79580.2	2
34150	No	Other Hispanic	High school grad/GED or equivalent	Married	3.73	Male	64	99.6	85.3	31.33	10.78	No	Yes	No	2	52	52856.9	2
34152	No	Non-Hispanic white persons	9-11th grade	Divorced	3.76	Female	50	85.9	65.3	24.64	10.63	No	Yes	No	1	49	116641	2
34165	No	Non-Hispanic white persons	High school grad/GED or equivalent	Living with partner	3.25	Female	52	113.9	99	34.95	11.45	No	Yes	Yes	2	50	47787	2
34173	No	Non-Hispanic white persons	High school grad/GED or equivalent	Married	1.29	Male	78	91.3	60.6	20.58	11.73	No	Yes	No	2	48	59471.3	2
34180	No	Non-Hispanic Black	9-11th grade	Widowed	2.05	Female	46	112	78.9	35.21	12.61	Yes	Yes	Yes	2	51	22980.3	2
34186	No	Non-Hispanic white persons	High school grad/GED or equivalent	Married	4.22	Female	60	121.7	102.2	37.72	12.04	No	Yes	No	2	48	80906.4	2
34203	No	Non-Hispanic white persons	Some college or associate degree	Married	2.26	Male	52	130.7	128.8	42.44	11.52	Borderline	No	Yes	1	45	83134.8	2
34207	No	Non-Hispanic Black	College graduate or above	Married	2.33	Male	46	102.5	92.3	29.76	10.67	No	Yes	No	1	47	27154.4	2
34209	No	Non-Hispanic white persons	High school grad/GED or equivalent	Married	4.92	Female	58	110.5	106.4	37.83	10.71	No	No	No	2	47	112518	2
34212	No	Non-Hispanic Black	9-11th grade	Divorced	3.62	Female	50	80.2	56.4	20.13	10.68	No	Yes	No	1	52	28073.5	2
34213	No	Non-Hispanic white persons	College graduate or above	Married	5	Male	78	114.6	95.6	28.52	11.72	No	Yes	Yes	2	52	34913.7	2
34220	No	Non-Hispanic Black	High school grad/GED or equivalent	Divorced	2.57	Male	50	97.7	85.8	29.17	10.55	Borderline	No	No	1	49	32456	2
34223	No	Mexican Americans	Less than 9th Grade	Married	0.81	Male	60	81.1	51.2	21.81	11.33	No	Yes	No	2	49	3016.59	2
34231	No	Non-Hispanic Black	College graduate or above	Married	2.06	Male	44	75.5	68.1	22.62	9.15	No	No	No	1	56	30098.8	2
34233	No	Non-Hispanic white persons	Less than 9th Grade	Widowed	2.96	Male	81	90.2	68.2	23.46	10.92	No	No	Yes	2	55	32216.7	2
34235	No	Non-Hispanic white persons	Some college or associate degree	Divorced	1.06	Female	43	124.7	131.1	52.85	10.89	Borderline	No	No	2	56	31954.5	2
34245	No	Non-Hispanic white persons	High school grad/GED or equivalent	Living with partner	2.43	Male	51	102	81.5	27.9	11.3	No	No	No	1	45	82858	2
34248	Yes	Non-Hispanic white persons	High school grad/GED or equivalent	Divorced	1.53	Female	83	79.5	46.8	19.68	11.62	No	No	No	2	54	37513.3	2
34250	No	Non-Hispanic white persons	College graduate or above	Married	3.57	Male	48	90.9	80.8	24.26	10.11	No	Yes	No	1	44	75566.7	2
34254	No	Non-Hispanic Black	9-11th grade	Married	0.91	Female	51	117	110.6	46.64	11.13	No	No	Yes	2	51	26939.3	2
34256	No	Mexican Americans	Less than 9th Grade	Married	2.25	Male	48	101.2	78.8	30.78	11.4	Yes	No	No	2	53	23668.7	2
34281	No	Non-Hispanic Black	High school grad/GED or equivalent	Widowed	1.95	Male	83	82.7	61	21.56	10.59	No	No	Yes	1	49	14666.4	2
34283	No	Non-Hispanic white persons	High school grad/GED or equivalent	Married	4.68	Female	44	89	63	23.51	11.21	No	Yes	Yes	1	46	109565	2
34284	No	Non-Hispanic white persons	Some college or associate degree	Widowed	5	Male	57	119.4	108.4	31	11.47	No	No	No	1	45	83134.8	2
34288	Yes	Non-Hispanic white persons	Less than 9th Grade	Married	1.87	Male	83	114.7	90.4	30.66	12.06	No	Yes	No	1	52	28159.5	2
34289	Yes	Non-Hispanic white persons	High school grad/GED or equivalent	Married	2.71	Male	61	98.4	92.3	28.94	10.24	Borderline	Yes	No	2	46	47150.2	2
34292	No	Non-Hispanic white persons	College graduate or above	Married	0.9	Female	49	89.2	52.8	22.58	12.28	No	No	No	1	54	43826.7	2
34293	No	Non-Hispanic white persons	9-11th grade	Widowed	5	Female	75	102.5	84.3	32.28	11.16	No	No	Yes	1	50	58389.6	2
34296	No	Non-Hispanic white persons	College graduate or above	Divorced	5	Male	51	91.3	78	26.8	10.34	No	No	No	2	48	87671.4	2
34303	No	Non-Hispanic white persons	Less than 9th Grade	Married	0.83	Male	49	92	73.3	23.66	10.75	No	Yes	No	1	46	40298.8	2
34306	No	Mexican Americans	High school grad/GED or equivalent	Married	2.8	Female	67	109.2	80.3	30.48	12.19	Yes	No	No	2	57	7829.14	2
34310	No	Non-Hispanic white persons	9-11th grade	Living with partner	0.6	Female	40	136.2	118.4	43.07	12.52	No	Yes	No	2	44	42685.2	2
34312	No	Non-Hispanic white persons	College graduate or above	Married	1.07	Female	42	105.4	87.5	34.65	11.27	No	No	No	2	48	98022.5	2
34326	No	Non-Hispanic Black	Some college or associate degree	Married	5	Female	44	112.3	100.7	34.24	11.19	No	No	Yes	2	56	22309.5	2
34329	No	Non-Hispanic white persons	High school grad/GED or equivalent	Widowed	0.76	Female	80	79.8	55.3	21.66	10.73	No	Yes	No	2	47	37784.2	2
34333	No	Non-Hispanic white persons	High school grad/GED or equivalent	Married	5	Male	44	97.7	81.1	26.79	10.85	No	No	No	1	49	112247	2
34338	No	Other Hispanic	College graduate or above	Married	4.11	Male	41	103.4	88.4	29.16	11	No	No	No	1	54	20187.7	2
34344	No	Non-Hispanic white persons	College graduate or above	Married	5	Female	50	105	82.2	35.39	11.58	No	No	Yes	2	53	118114	2
34356	No	Other races	High school grad/GED or equivalent	Married	2.98	Male	48	111.4	101.3	32.63	11.07	No	Yes	No	1	46	103627	2
34361	Yes	Non-Hispanic white persons	Less than 9th Grade	Widowed	1.46	Female	85	83.7	65.8	31.56	10.32	No	Yes	No	1	44	25943.7	2
34375	No	Mexican Americans	High school grad/GED or equivalent	Widowed	1.43	Female	75	112.4	81.2	35.61	12.47	Borderline	No	Yes	2	57	11935.3	2
34395	No	Non-Hispanic Black	College graduate or above	Married	4.8	Male	41	87.4	86.8	26.06	9.38	Yes	Yes	No	2	56	20031.5	2
34396	No	Non-Hispanic Black	9-11th grade	Widowed	2.09	Female	69	121.4	96.6	37.78	12.35	No	Yes	Yes	1	44	13145.8	2
34398	No	Non-Hispanic white persons	High school grad/GED or equivalent	Married	3.44	Male	45	115	99.7	33.16	11.52	No	No	No	1	54	108647	2
34405	No	Non-Hispanic white persons	College graduate or above	Married	5	Male	57	99.8	77	26.39	11.37	No	No	No	2	44	82142.5	2
34408	No	Non-Hispanic white persons	College graduate or above	Never married	0.89	Male	56	115.4	93.6	29.51	11.93	Yes	Yes	Yes	1	46	28967.3	2
34411	No	Mexican Americans	Some college or associate degree	Never married	5	Female	49	101.4	90.5	37.05	10.66	No	Yes	No	1	58	20652.3	2
34418	No	Non-Hispanic white persons	High school grad/GED or equivalent	Married	4.77	Male	63	82.2	63.9	22.91	10.28	No	Yes	Yes	2	53	79111.5	2
34419	No	Non-Hispanic white persons	Less than 9th Grade	Married	2.27	Male	60	117.3	106.6	32.72	11.36	No	Yes	Yes	2	53	44207.5	2
34423	No	Non-Hispanic Black	Some college or associate degree	Widowed	0.73	Female	58	115.7	91.9	36.08	12.07	Yes	Yes	Yes	1	48	26942.3	2
34450	No	Non-Hispanic white persons	High school grad/GED or equivalent	Separated	1.84	Male	49	77	65.9	22.22	9.49	No	Yes	No	1	46	104792	2
34457	No	Non-Hispanic white persons	Some college or associate degree	Living with partner	5	Female	44	82.9	62.6	22.97	10.48	No	Yes	No	1	48	88058.2	2
34467	No	Non-Hispanic white persons	College graduate or above	Married	5	Female	42	88	74.9	28.47	10.17	No	No	No	2	54	97496.6	2
34468	No	Non-Hispanic Black	College graduate or above	Separated	2.24	Female	47	150	136.2	52.61	12.85	Yes	Yes	Yes	2	56	25933.8	2
34470	No	Non-Hispanic white persons	College graduate or above	Married	5	Male	60	101	82.3	26.63	11.13	No	No	No	2	52	54172.9	2
34472	No	Non-Hispanic white persons	High school grad/GED or equivalent	Married	5	Male	45	119.1	114.9	33.9	11.11	No	Yes	No	1	49	112247	2
34477	No	Mexican Americans	College graduate or above	Widowed	1.68	Female	70	93.6	65.6	26.44	11.56	No	No	No	1	48	10571.7	2
34483	No	Non-Hispanic white persons	College graduate or above	Married	5	Male	62	115.6	104.9	30.82	11.29	Yes	No	No	2	50	63171.5	2
34499	No	Non-Hispanic white persons	9-11th grade	Married	1.7	Male	45	75.3	64.7	21.39	9.36	No	Yes	No	2	46	100699	2
34500	No	Non-Hispanic white persons	9-11th grade	Divorced	3.31	Male	48	107.1	82.1	29.05	11.82	No	Yes	No	2	50	90762.4	2
34501	No	Mexican Americans	College graduate or above	Married	3.32	Female	44	75.7	56.7	21.08	10.05	No	No	No	1	53	18615.8	2
34502	No	Non-Hispanic white persons	College graduate or above	Married	4.17	Female	56	72.3	51.5	20.14	10.07	No	Yes	Yes	2	49	93147.4	2
34504	No	Other races	High school grad/GED or equivalent	Married	5	Female	58	119	118.7	40.26	10.92	No	No	Yes	1	51	77722.5	2
34507	Yes	Mexican Americans	Less than 9th Grade	Married	2.8	Male	61	119.8	101.8	33.7	11.87	No	Yes	No	2	55	7025.87	2
34514	No	Non-Hispanic white persons	College graduate or above	Divorced	1.17	Male	63	104.2	83.1	28.19	11.43	No	Yes	No	1	46	36723.9	2
34523	No	Non-Hispanic Black	Some college or associate degree	Never married	2.38	Male	43	110.3	100.3	30.45	11.01	No	Yes	No	2	45	17277.7	2
34530	No	Non-Hispanic white persons	College graduate or above	Divorced	3.66	Male	41	97.5	90	27.02	10.28	No	No	No	1	48	84222.1	2
34534	No	Non-Hispanic white persons	College graduate or above	Married	2.65	Male	52	102	92.8	29.52	10.59	No	No	No	1	54	32998.8	2
34535	No	Non-Hispanic Black	College graduate or above	Married	2.5	Male	77	104.8	90	27.93	11.05	No	Yes	No	1	48	13200	2
34540	No	Mexican Americans	Some college or associate degree	Married	3.5	Female	46	77.5	59	23.72	10.09	No	Yes	No	2	57	20475.3	2
34551	No	Non-Hispanic Black	Some college or associate degree	Widowed	0.94	Female	73	102.3	75.9	31.15	11.74	No	No	Yes	1	52	19198.3	2
34555	No	Non-Hispanic white persons	High school grad/GED or equivalent	Married	2.58	Male	43	111.5	111.2	33.64	10.57	No	Yes	No	1	48	83941.7	2
34561	No	Non-Hispanic white persons	High school grad/GED or equivalent	Widowed	2.45	Female	71	89.6	69.4	24.44	10.76	No	Yes	Yes	2	49	45074	2
34572	No	Non-Hispanic white persons	Less than 9th Grade	Never married	1.84	Male	82	101.1	76.4	28.2	11.57	No	Yes	Yes	2	48	26649.7	2
34573	No	Non-Hispanic white persons	College graduate or above	Never married	4.59	Male	66	116	103.3	33.24	11.41	No	Yes	Yes	2	50	60660.1	2
34574	No	Non-Hispanic white persons	Some college or associate degree	Divorced	1.22	Female	57	117.6	102.4	35.64	11.62	No	Yes	Yes	2	50	44920.7	2
34578	No	Non-Hispanic Black	High school grad/GED or equivalent	Married	3.3	Male	55	107.5	97.5	32.84	10.89	No	No	No	2	48	26846.5	2
34579	No	Non-Hispanic Black	Some college or associate degree	Never married	2.49	Male	40	93	87.7	25.38	9.93	No	No	No	1	56	31198.7	2
34581	No	Non-Hispanic Black	High school grad/GED or equivalent	Living with partner	1	Male	53	103.5	87.9	32.96	11.04	No	No	Yes	2	51	24064.3	2
34584	No	Non-Hispanic white persons	High school grad/GED or equivalent	Widowed	1.63	Female	68	89.2	82.5	30.56	9.82	No	No	No	2	46	74815.1	2
34586	No	Non-Hispanic white persons	High school grad/GED or equivalent	Divorced	2.86	Male	65	86.5	68.7	22.77	10.44	No	Yes	No	2	50	63171.5	2
34590	No	Non-Hispanic white persons	High school grad/GED or equivalent	Divorced	0.82	Female	62	86.9	66.3	27.63	10.67	No	No	No	2	55	55695.8	2
34596	No	Non-Hispanic Black	9-11th grade	Widowed	0.61	Female	79	94.2	85	31.3	10.22	No	No	Yes	1	56	24220.2	2
34605	No	Non-Hispanic white persons	College graduate or above	Married	5	Male	53	121.6	108	35.43	11.7	Yes	No	Yes	1	47	88381.7	2
34607	No	Mexican Americans	High school grad/GED or equivalent	Widowed	1.32	Female	63	93.4	58.5	25.49	12.21	Yes	No	Yes	2	57	5394.33	2
34608	No	Mexican Americans	Some college or associate degree	Married	5	Female	45	104.8	101.2	37.44	10.42	No	Yes	Yes	2	55	24649.4	2
34613	No	Non-Hispanic Black	High school grad/GED or equivalent	Divorced	0.61	Male	69	123.3	110.1	36.24	11.75	Yes	Yes	Yes	2	49	9950.96	2
34615	No	Non-Hispanic Black	College graduate or above	Married	5	Female	54	88	70.2	26.36	10.5	No	No	Yes	2	45	19242.5	2
34620	No	Non-Hispanic Black	High school grad/GED or equivalent	Widowed	1.01	Female	67	80.5	71.8	24.76	9.5	No	No	Yes	1	49	18844.2	2
34627	No	Non-Hispanic white persons	High school grad/GED or equivalent	Divorced	0.51	Male	56	103.1	91.8	28.91	10.76	No	Yes	No	2	44	29975.8	2
34633	No	Non-Hispanic Black	High school grad/GED or equivalent	Divorced	3.97	Male	70	89.2	82.7	24.56	9.81	No	No	Yes	1	48	11242.9	2
34637	No	Non-Hispanic white persons	9-11th grade	Married	0.9	Male	48	124.5	113.2	36.54	11.7	No	No	Yes	2	44	33892.6	2
34642	No	Non-Hispanic white persons	Some college or associate degree	Living with partner	2.51	Male	54	106	101.5	27.79	10.52	No	No	Yes	1	46	97668.6	2
34647	No	Non-Hispanic white persons	9-11th grade	Married	3.31	Female	70	82.3	48.2	18.21	11.85	No	Yes	No	2	50	52199.9	2
34649	No	Non-Hispanic white persons	High school grad/GED or equivalent	Married	1.2	Male	64	112.7	88.4	30.99	11.99	No	Yes	Yes	2	50	62023.4	2
34656	No	Non-Hispanic Black	College graduate or above	Married	4.35	Male	65	121.2	106.7	35.16	11.73	No	Yes	No	1	57	12753.8	2
34661	No	Non-Hispanic Black	9-11th grade	Living with partner	1.32	Male	45	113	108.6	32.86	10.84	No	Yes	No	2	51	23364.8	2
34662	No	Mexican Americans	9-11th grade	Married	1.57	Female	44	102	87.6	31.07	10.9	No	Yes	No	1	58	15021.9	2
34663	No	Non-Hispanic Black	9-11th grade	Never married	0.44	Female	69	123.8	118.6	47.63	11.37	No	No	Yes	2	51	13565.8	2
34669	No	Non-Hispanic white persons	High school grad/GED or equivalent	Divorced	3.27	Male	40	86.5	81.1	23.77	9.61	No	Yes	No	2	47	108280	2
34673	No	Non-Hispanic Black	9-11th grade	Separated	0.94	Female	58	111.5	80.1	31.56	12.46	Yes	Yes	Yes	1	52	28267.8	2
34674	Yes	Non-Hispanic white persons	9-11th grade	Married	1.48	Female	80	119	76.4	33.91	13.61	No	No	Yes	2	50	30336.4	2
34683	No	Mexican Americans	High school grad/GED or equivalent	Married	4.97	Male	44	77.6	53.2	18.13	10.64	No	No	No	1	56	22778.6	2
34697	No	Non-Hispanic Black	9-11th grade	Married	2.71	Female	46	98.6	78.5	28.76	11.13	No	Yes	Yes	2	49	25854.5	2
34700	No	Non-Hispanic white persons	Some college or associate degree	Married	5	Male	52	86.1	71.4	26.81	10.19	No	No	Yes	2	57	88479.1	2
34703	No	Non-Hispanic white persons	College graduate or above	Married	1.52	Male	61	129.3	120	36.19	11.8	No	No	No	2	50	63171.5	2
34707	No	Non-Hispanic Black	Some college or associate degree	Divorced	3.12	Female	69	113.5	88.2	35.69	12.09	No	No	No	1	52	15175	2
34710	Yes	Non-Hispanic white persons	College graduate or above	Married	5	Female	50	76.3	53.8	21.15	10.4	No	Yes	No	1	57	124571	2
34713	Yes	Non-Hispanic white persons	College graduate or above	Married	3.9	Male	72	100.1	79.7	25.58	11.21	No	No	Yes	1	55	41682.3	2
34715	No	Non-Hispanic white persons	High school grad/GED or equivalent	Widowed	1.88	Female	76	113.7	76.9	30.88	12.97	Borderline	Yes	No	1	45	59092.7	2
34716	No	Non-Hispanic white persons	Some college or associate degree	Living with partner	4.9	Male	62	95.5	80.7	27.21	10.63	No	Yes	No	2	44	60660.1	2
34717	No	Non-Hispanic white persons	College graduate or above	Married	3.75	Male	42	105.8	93.9	31.16	10.92	No	Yes	No	2	56	97483.1	2
34718	No	Non-Hispanic Black	College graduate or above	Separated	2.65	Female	55	103	85.9	32.17	11.11	No	No	Yes	1	51	20472.4	2
34726	Yes	Non-Hispanic Black	High school grad/GED or equivalent	Separated	1	Female	67	91.6	69.7	28.31	10.97	No	Yes	Yes	2	45	10383.3	2
34731	No	Non-Hispanic white persons	College graduate or above	Married	3.76	Female	49	96	85.9	30.76	10.36	No	No	No	2	46	101923	2
34740	No	Mexican Americans	High school grad/GED or equivalent	Married	3.5	Female	42	119.4	109.5	38.75	11.41	No	No	No	2	54	15726.2	2
34742	No	Non-Hispanic Black	High school grad/GED or equivalent	Married	2.56	Male	40	71	63.5	20.11	8.91	No	No	No	2	57	27184.3	2
34745	No	Non-Hispanic Black	High school grad/GED or equivalent	Married	3.63	Female	61	116.7	107.8	36.1	11.24	No	Yes	Yes	2	52	12823.4	2
34754	No	Non-Hispanic Black	Some college or associate degree	Never married	2.96	Male	42	105.2	96.6	32.69	10.7	No	Yes	Yes	2	45	18178.9	2
34762	No	Non-Hispanic white persons	College graduate or above	Married	5	Male	62	103.4	86.3	28.08	11.13	No	Yes	No	2	54	67792.3	2
34771	No	Mexican Americans	High school grad/GED or equivalent	Married	3.85	Female	60	100.2	77	31.36	11.42	No	Yes	Yes	2	57	7475.9	2
34774	No	Mexican Americans	9-11th grade	Married	0.78	Female	62	79.9	55.9	22.88	10.69	No	Yes	No	1	55	6579.16	2
34776	No	Non-Hispanic white persons	9-11th grade	Divorced	1.01	Male	50	117.3	102.5	33.47	11.59	No	Yes	No	2	44	30964.7	2
34790	No	Non-Hispanic white persons	High school grad/GED or equivalent	Married	3.1	Male	40	127.8	141	43.37	10.76	No	Yes	No	1	45	88901	2
34795	No	Non-Hispanic white persons	College graduate or above	Married	5	Male	44	113.1	107.5	29.13	10.91	No	Yes	Yes	1	52	88475.3	2
34807	No	Non-Hispanic white persons	Some college or associate degree	Married	3.98	Female	59	111.6	91.2	32.94	11.69	No	Yes	No	2	48	97747.6	2
34808	No	Non-Hispanic white persons	Some college or associate degree	Married	2.71	Female	56	118	115.7	40.32	10.97	No	No	Yes	1	44	78524.7	2
34813	No	Non-Hispanic white persons	Some college or associate degree	Married	1.79	Female	62	120.1	97.7	36.59	12.15	No	Yes	No	1	45	66554.9	2
34822	No	Non-Hispanic white persons	Some college or associate degree	Divorced	1.43	Male	46	110	90.4	28.44	11.57	No	Yes	Yes	2	44	35692.4	2
34827	No	Other Hispanic	High school grad/GED or equivalent	Married	1.29	Female	54	90.6	58.9	23.8	11.81	Yes	Yes	Yes	1	47	48285.9	2
34843	No	Non-Hispanic white persons	9-11th grade	Married	1.56	Male	79	101.3	81.9	27.05	11.19	No	No	Yes	1	49	20198.9	2
34850	No	Non-Hispanic white persons	High school grad/GED or equivalent	Married	4.92	Male	71	92.3	73.3	25.19	10.78	No	Yes	Yes	2	54	43691.2	2
34851	No	Non-Hispanic Black	9-11th grade	Never married	1.53	Male	56	69.6	61.5	21.51	8.88	No	Yes	No	2	51	24188.7	2
34856	No	Non-Hispanic Black	High school grad/GED or equivalent	Married	4.97	Male	50	91	74.3	25.03	10.56	No	No	No	1	51	21367.3	2
34873	No	Non-Hispanic Black	Less than 9th Grade	Married	0.55	Male	73	90	70	22.83	10.76	Yes	No	Yes	2	51	10558.2	2
34875	No	Non-Hispanic white persons	High school grad/GED or equivalent	Married	5	Female	51	86.6	64.6	22.49	10.77	No	No	Yes	1	49	116641	2
34877	No	Non-Hispanic white persons	High school grad/GED or equivalent	Married	1.95	Male	54	115.8	109.8	30.48	11.05	No	No	Yes	1	45	99798.3	2
34885	No	Non-Hispanic white persons	College graduate or above	Living with partner	4.39	Female	40	80.1	63	24.52	10.09	No	No	No	2	44	92147.6	2
34886	No	Mexican Americans	Less than 9th Grade	Married	3.12	Female	43	92	70.4	27.95	10.96	No	No	No	1	56	23010.4	2
34887	No	Non-Hispanic white persons	Some college or associate degree	Married	5	Female	52	102.5	83.5	33.03	11.22	No	Yes	Yes	2	46	102437	2
34899	No	Non-Hispanic white persons	Some college or associate degree	Widowed	5	Female	84	76.3	50.5	23.18	10.74	No	Yes	Yes	2	47	38107.4	2
34901	No	Non-Hispanic white persons	Some college or associate degree	Married	4.22	Male	53	100.2	81.7	22.68	11.09	No	Yes	No	2	50	84592.9	2
34904	No	Non-Hispanic Black	9-11th grade	Married	1.81	Male	61	78.6	60.6	19.7	10.1	Yes	Yes	Yes	2	45	6440.58	2
34905	No	Non-Hispanic white persons	Some college or associate degree	Widowed	1.04	Female	57	88.9	62.1	25.23	11.28	No	No	No	1	45	92689.5	2
34908	No	Non-Hispanic white persons	College graduate or above	Married	5	Male	47	92.2	80.8	26.66	10.26	No	Yes	No	2	44	87154.1	2
34911	No	Non-Hispanic white persons	Some college or associate degree	Divorced	1.58	Female	70	90	58.7	22.34	11.75	No	Yes	Yes	2	53	64300	2
34913	Yes	Non-Hispanic white persons	Some college or associate degree	Married	2.05	Female	81	110.7	89.6	32.83	11.69	No	No	Yes	2	46	30730.5	2
34922	No	Non-Hispanic white persons	College graduate or above	Married	5	Female	40	68.4	53	19.68	9.4	No	No	No	1	47	99477.9	2
34928	No	Non-Hispanic white persons	College graduate or above	Married	2.05	Male	85	89.5	73.8	22.13	10.42	No	No	No	2	46	20248.9	2
34934	No	Non-Hispanic white persons	High school grad/GED or equivalent	Married	1.79	Female	66	112.9	89.3	37.36	11.95	Yes	No	Yes	1	45	66554.9	2
34935	No	Non-Hispanic white persons	College graduate or above	Living with partner	5	Male	42	84	69.5	22.88	10.08	No	Yes	No	2	47	108280	2
34946	No	Non-Hispanic white persons	College graduate or above	Never married	3.56	Male	48	98.6	74.7	25.49	11.41	No	Yes	No	2	44	84964.6	2
34960	No	Non-Hispanic white persons	High school grad/GED or equivalent	Widowed	0.76	Female	76	117	84.3	34.24	12.74	No	Yes	Yes	2	46	43683.6	2
34962	No	Other races	College graduate or above	Married	5	Male	54	104.3	93.8	29.64	10.77	No	No	No	1	56	101235	2
34974	No	Mexican Americans	9-11th grade	Married	1.87	Male	64	112.8	84.4	32.72	12.28	Yes	Yes	Yes	2	58	4008.18	2
34975	No	Non-Hispanic white persons	College graduate or above	Married	4.07	Male	63	111.8	99.1	27.98	11.23	No	Yes	Yes	2	56	50277.5	2
34988	No	Non-Hispanic Black	9-11th grade	Married	0.78	Female	71	121.7	96.6	37.13	12.38	No	No	Yes	1	49	26116.9	2
34996	No	Non-Hispanic Black	Some college or associate degree	Married	1.29	Male	50	97.7	93.8	26.34	10.09	No	Yes	No	1	49	33724.8	2
34997	No	Non-Hispanic white persons	9-11th grade	Married	1.41	Male	78	94.1	67.7	21.3	11.44	No	Yes	No	1	48	15488	2
35004	No	Non-Hispanic white persons	High school grad/GED or equivalent	Married	2.68	Male	69	104.3	84.1	24.84	11.37	No	Yes	No	2	44	60660.1	2
35013	No	Other Hispanic	9-11th grade	Married	1.24	Female	55	99	69.8	32.08	11.85	No	No	No	1	57	68893.7	2
35023	No	Non-Hispanic Black	9-11th grade	Married	1.24	Male	48	118.7	100.1	33.99	11.86	No	No	Yes	1	44	21638.9	2
35029	No	Non-Hispanic white persons	College graduate or above	Divorced	1.14	Female	45	107.5	104.5	36.89	10.52	No	Yes	No	2	45	27561.5	2
35035	No	Non-Hispanic Black	9-11th grade	Married	1.94	Male	49	88	77	24.63	10.03	No	No	Yes	2	49	26932.1	2
35041	No	Non-Hispanic white persons	Some college or associate degree	Widowed	1.67	Female	76	96.8	76.9	25.37	11.04	No	Yes	No	1	47	63032.1	2
35053	Yes	Non-Hispanic white persons	College graduate or above	Widowed	5	Female	80	105	73.2	27.02	12.27	No	No	No	1	57	44117	2
35055	No	Non-Hispanic Black	Some college or associate degree	Divorced	2.73	Female	46	96	73	28.55	11.24	No	No	Yes	1	53	31274.8	2
35061	Yes	Non-Hispanic white persons	College graduate or above	Living with partner	5	Male	71	115	91.5	29.78	12.02	No	Yes	Yes	1	55	42162.1	2
35062	No	Non-Hispanic Black	9-11th grade	Living with partner	1.16	Male	46	95.9	83.8	28.26	10.48	No	Yes	No	2	57	26394.1	2
35063	Yes	Non-Hispanic white persons	Some college or associate degree	Married	1.22	Male	46	99.4	96.7	27.36	10.11	No	Yes	Yes	1	47	94827.6	2
35067	No	Other races	Some college or associate degree	Divorced	3.57	Male	54	136.5	133.8	43.64	11.8	No	No	Yes	2	54	87201	2
35077	No	Non-Hispanic white persons	High school grad/GED or equivalent	Separated	1.18	Female	50	114.8	87.7	36.13	12.26	No	No	Yes	2	44	46780.5	2
35078	No	Non-Hispanic Black	9-11th grade	Living with partner	1.16	Female	47	116.5	104.2	40.96	11.41	No	Yes	No	2	57	25288.7	2
35080	No	Non-Hispanic white persons	High school grad/GED or equivalent	Living with partner	5	Male	52	110.8	111	32.19	10.52	No	No	Yes	2	47	100920	2
35081	No	Non-Hispanic white persons	College graduate or above	Married	5	Male	49	87.5	71	22.82	10.38	No	No	No	1	51	74867.3	2
35087	No	Non-Hispanic white persons	College graduate or above	Married	2.34	Female	60	93	79.3	30.03	10.44	No	No	Yes	1	55	64015.1	2
35092	No	Non-Hispanic white persons	College graduate or above	Married	1.64	Female	72	105	81.5	32.04	11.63	No	No	Yes	1	54	55782.9	2
35099	No	Non-Hispanic white persons	9-11th grade	Widowed	1.43	Male	80	120.2	97.2	30.85	12.19	No	Yes	No	2	46	11552.8	2
35117	No	Non-Hispanic white persons	High school grad/GED or equivalent	Married	5	Female	53	113	95.5	37.12	11.56	Yes	Yes	No	2	46	102437	2
35119	No	Non-Hispanic white persons	Some college or associate degree	Married	2.48	Female	46	101.6	74.5	26.36	11.77	No	No	No	1	46	108347	2
35120	No	Non-Hispanic Black	Less than 9th Grade	Separated	1.97	Male	76	114.2	96.7	33.07	11.61	No	No	Yes	2	48	11778.9	2
35121	No	Non-Hispanic white persons	Some college or associate degree	Married	3.03	Male	73	109	88	27.25	11.62	No	No	Yes	2	47	48584.1	2
35122	No	Non-Hispanic white persons	High school grad/GED or equivalent	Widowed	2.2	Female	70	98.8	83.2	29.65	10.83	No	Yes	No	2	53	54508.8	2
35128	No	Mexican Americans	Some college or associate degree	Married	3.03	Male	48	87.1	72.5	24.28	10.23	No	No	Yes	2	55	25140	2
35133	No	Non-Hispanic white persons	Some college or associate degree	Divorced	3.48	Female	51	96.4	73.8	26.88	11.22	No	No	No	2	54	97223.1	2
35143	No	Non-Hispanic white persons	High school grad/GED or equivalent	Married	4.37	Male	71	104.9	82.6	26.82	11.54	No	Yes	No	1	46	46741.7	2
35146	Yes	Non-Hispanic white persons	Some college or associate degree	Widowed	2.57	Female	85	99	79.7	29.89	11.09	No	No	Yes	1	55	31038.5	2
35151	No	Non-Hispanic white persons	High school grad/GED or equivalent	Widowed	1.95	Female	81	88.4	60.3	27.34	11.38	No	No	Yes	1	44	27429.8	2
35155	No	Non-Hispanic Black	College graduate or above	Never married	5	Female	41	111.6	89	34.34	11.83	No	No	Yes	2	52	23916.8	2
35157	No	Non-Hispanic Black	College graduate or above	Never married	0	Male	46	98.1	87.3	27.83	10.5	Yes	No	Yes	2	45	17388.5	2
35166	No	Non-Hispanic white persons	Some college or associate degree	Never married	1.95	Female	42	90.4	67.2	28.63	11.03	No	No	Yes	1	44	34518.6	2
35171	No	Non-Hispanic white persons	College graduate or above	Living with partner	5	Male	44	100.6	85.3	26.01	10.89	No	Yes	No	2	47	108280	2
35175	Yes	Non-Hispanic white persons	College graduate or above	Widowed	2.41	Female	85	108.7	80.9	31.72	12.09	No	No	No	2	44	34063.1	2
35178	No	Non-Hispanic Black	College graduate or above	Married	5	Male	69	91.6	72.9	22.48	10.73	No	Yes	Yes	1	51	7965.05	2
35181	No	Non-Hispanic white persons	Some college or associate degree	Divorced	2.55	Female	66	96.9	75.8	27.44	11.13	Yes	Yes	Yes	2	44	69657.2	2
35185	No	Non-Hispanic white persons	9-11th grade	Widowed	2.58	Male	81	102.3	88.3	26.8	10.89	No	Yes	Yes	2	58	17994.3	2
35186	No	Non-Hispanic white persons	High school grad/GED or equivalent	Married	3.36	Male	45	120	108.3	39.59	11.53	No	No	Yes	2	47	88901	2
35198	No	Other races	High school grad/GED or equivalent	Married	5	Female	61	86.4	61.2	23.67	11.04	Yes	No	Yes	1	57	84852.3	2
35203	No	Non-Hispanic white persons	High school grad/GED or equivalent	Widowed	2.55	Female	72	72.2	42.1	18.56	11.13	No	No	No	2	50	53371.3	2
35206	No	Non-Hispanic white persons	Less than 9th Grade	Married	2.49	Male	68	108	88.1	29.71	11.51	Yes	Yes	Yes	1	49	78681.8	2
35211	No	Mexican Americans	Some college or associate degree	Living with partner	4.97	Male	40	114.5	113.5	30	10.75	No	Yes	No	2	58	20449.8	2
35213	No	Non-Hispanic white persons	College graduate or above	Never married	5	Male	42	111.7	105.1	34.2	10.9	No	No	No	2	56	70187.1	2
35214	No	Non-Hispanic white persons	Some college or associate degree	Divorced	0.71	Male	50	134.5	114.2	41.05	12.59	Yes	Yes	Yes	2	50	31567.5	2
35215	No	Non-Hispanic Black	Less than 9th Grade	Divorced	3.1	Female	52	107.3	94.9	34.4	11.01	No	Yes	Yes	1	51	20404.8	2
35225	No	Non-Hispanic Black	College graduate or above	Married	3.98	Male	48	119.8	124	32.11	10.76	No	No	No	1	50	29474.9	2
35232	No	Mexican Americans	High school grad/GED or equivalent	Married	1.95	Female	67	97.3	69.4	27.56	11.68	Yes	No	Yes	1	57	8820.97	2
35233	No	Non-Hispanic Black	High school grad/GED or equivalent	Married	4	Male	47	130.7	128.9	43.83	11.51	No	No	No	2	45	17277.7	2
35237	No	Non-Hispanic white persons	Some college or associate degree	Divorced	0.89	Male	67	102.5	78.7	24.13	11.55	No	Yes	No	1	47	35101.7	2
35238	No	Non-Hispanic white persons	Some college or associate degree	Married	5	Female	51	88.2	74.2	24.96	10.24	No	No	Yes	2	52	77432.3	2
35245	No	Other races	College graduate or above	Married	3.42	Male	67	75.7	42.7	18.8	11.58	No	Yes	No	1	55	59179	2
35255	No	Non-Hispanic Black	Some college or associate degree	Widowed	1.81	Female	45	89.6	76.8	27.02	10.22	No	No	Yes	2	51	26754.2	2
35260	No	Non-Hispanic white persons	Less than 9th Grade	Married	1.19	Female	74	91.1	63.1	24.16	11.47	No	No	No	2	47	44502.2	2
35273	No	Non-Hispanic white persons	Less than 9th Grade	Married	1.59	Male	79	114.8	88	28.87	12.24	No	No	Yes	2	46	43427.3	2
35287	No	Non-Hispanic white persons	Some college or associate degree	Married	1.37	Female	45	94.8	75.6	28.91	10.9	No	No	No	2	52	93721.5	2
35290	No	Non-Hispanic white persons	Some college or associate degree	Never married	1.15	Male	52	116.6	119.3	33.58	10.68	No	Yes	Yes	1	45	30678.7	2
35298	No	Non-Hispanic white persons	Some college or associate degree	Divorced	3.35	Female	52	108.2	88.7	32	11.49	No	No	No	1	46	108894	2
35299	No	Non-Hispanic Black	Some college or associate degree	Married	2.83	Male	48	83.5	70.6	25.13	9.94	No	Yes	No	2	50	26584.7	2
35311	No	Non-Hispanic white persons	High school grad/GED or equivalent	Widowed	2.09	Female	72	87.2	72.5	24.88	10.24	No	Yes	No	1	47	63032.1	2
35313	No	Other races	Less than 9th Grade	Widowed	2.29	Female	76	78.7	55.2	21.06	10.59	No	Yes	No	2	47	65825.7	2
35315	No	Non-Hispanic white persons	College graduate or above	Divorced	2.34	Female	60	90.3	77.8	24.67	10.24	No	No	No	1	54	44724.4	2
35324	No	Non-Hispanic white persons	High school grad/GED or equivalent	Married	1.36	Male	76	122.2	101.8	32.79	12.11	No	Yes	Yes	2	44	41867	2
35329	No	Non-Hispanic white persons	Some college or associate degree	Married	5	Male	55	109.1	98	30.45	11.02	No	Yes	No	2	46	91877.5	2
35345	Yes	Mexican Americans	Some college or associate degree	Never married	4.55	Male	48	90.3	67.1	26.64	11.02	No	Yes	No	2	57	20132.5	2
35349	No	Non-Hispanic white persons	High school grad/GED or equivalent	Married	4.82	Female	63	71.2	54.9	19.18	9.61	No	Yes	Yes	2	47	82177.9	2
35353	No	Non-Hispanic white persons	College graduate or above	Divorced	1.33	Male	73	106.5	92	24.07	11.1	Borderline	Yes	Yes	2	48	42157.1	2
35367	No	Non-Hispanic white persons	College graduate or above	Married	5	Male	57	91.2	72.5	23.86	10.71	No	Yes	No	2	52	69450.3	2
35374	No	Non-Hispanic white persons	College graduate or above	Married	3.59	Male	72	117.5	91.4	35	12.29	No	No	Yes	1	58	34951	2
35375	No	Non-Hispanic white persons	Some college or associate degree	Married	1.56	Female	65	107.3	92.5	31.49	11.16	No	Yes	Yes	1	46	75417.2	2
35392	No	Non-Hispanic Black	High school grad/GED or equivalent	Married	3.26	Male	64	124.6	106.8	37.98	12.06	Borderline	Yes	No	2	50	9822.59	2
35396	No	Non-Hispanic white persons	College graduate or above	Married	5	Female	83	69.7	46	18.22	10.28	No	Yes	No	2	49	32005.3	2
35397	No	Non-Hispanic white persons	High school grad/GED or equivalent	Never married	2.73	Female	49	119	120.6	41.63	10.84	No	No	No	1	46	88058.2	2
35407	No	Non-Hispanic Black	9-11th grade	Widowed	0.94	Male	67	116.3	95	34.35	11.93	Yes	No	Yes	2	54	9953.83	2
35408	No	Non-Hispanic white persons	9-11th grade	Never married	1.03	Male	66	93.3	65.1	24.62	11.56	No	Yes	No	1	49	40062	2
35410	No	Other Hispanic	Some college or associate degree	Living with partner	1.5	Male	42	98.2	85.1	29.1	10.65	No	No	Yes	2	45	60336.5	2
35413	No	Non-Hispanic white persons	College graduate or above	Married	3.98	Male	63	97.7	77.2	25.53	11.12	No	Yes	Yes	2	56	51440.8	2
35414	No	Other races	College graduate or above	Separated	1.4	Female	42	109.2	92.9	35.01	11.33	No	No	No	1	49	32375.4	2
35416	No	Non-Hispanic white persons	College graduate or above	Married	5	Male	63	98.4	74.6	24.06	11.39	No	No	Yes	1	44	54311.9	2
35420	No	Non-Hispanic white persons	Some college or associate degree	Married	1.06	Male	64	129	121.6	37.82	11.7	Yes	Yes	Yes	1	46	36056.4	2
35424	No	Non-Hispanic Black	Some college or associate degree	Widowed	5	Female	50	72.7	53.7	19.68	9.92	No	Yes	No	2	52	23916.8	2
35430	No	Non-Hispanic white persons	High school grad/GED or equivalent	Married	2.27	Female	66	99	74.6	27.5	11.46	No	No	Yes	2	44	64773.6	2
35432	No	Non-Hispanic white persons	Some college or associate degree	Married	5	Male	84	89.6	69.6	22.14	10.74	No	Yes	No	1	44	18228.7	2
35437	No	Non-Hispanic white persons	9-11th grade	Married	1.89	Female	66	89.1	73.9	28.94	10.36	No	No	Yes	2	46	69388.5	2
35455	No	Non-Hispanic Black	College graduate or above	Separated	1.07	Female	53	120.8	125.2	40.65	10.8	No	Yes	Yes	1	47	26017.1	2
35469	No	Non-Hispanic white persons	College graduate or above	Never married	5	Male	45	95.4	81.2	25.63	10.59	No	Yes	No	2	56	70187.1	2
35473	No	Non-Hispanic Black	Some college or associate degree	Divorced	0.84	Male	49	99.4	86.8	28.28	10.67	Yes	Yes	Yes	1	45	25620.5	2
35482	No	Non-Hispanic white persons	Some college or associate degree	Never married	5	Male	40	104.5	88.5	29.57	11.11	Yes	No	No	1	44	75566.7	2
35485	No	Non-Hispanic white persons	Less than 9th Grade	Widowed	2.04	Female	85	93.2	59.2	26.17	12.11	No	No	Yes	2	46	33931.7	2
35488	No	Non-Hispanic white persons	9-11th grade	Never married	2.96	Male	43	92.1	68.1	23.26	11.16	No	Yes	No	1	48	100699	2
35493	No	Non-Hispanic white persons	Some college or associate degree	Married	3.79	Male	69	105.2	80.8	28.09	11.7	No	No	Yes	2	46	67849.1	2
35501	No	Non-Hispanic white persons	College graduate or above	Married	5	Female	54	95.9	84.6	33.85	10.43	No	No	No	1	50	107318	2
35515	No	Non-Hispanic Black	Some college or associate degree	Married	3.9	Male	58	93.4	74.4	28.14	10.83	Yes	No	Yes	1	49	32456	2
35522	Yes	Non-Hispanic white persons	Some college or associate degree	Widowed	1.31	Female	85	81.4	58.9	23.96	10.61	No	No	Yes	1	47	34717.3	2
35525	No	Other races	High school grad/GED or equivalent	Divorced	1.17	Male	43	109.6	97.1	29.67	11.12	No	Yes	No	1	46	40751.5	2
35528	No	Non-Hispanic white persons	High school grad/GED or equivalent	Never married	0.52	Male	71	102.9	88.4	24.54	10.94	No	Yes	Yes	1	49	20198.9	2
35529	No	Non-Hispanic white persons	Some college or associate degree	Married	5	Male	50	104.7	83.8	29.27	11.44	No	Yes	No	2	46	91877.5	2
35530	No	Other Hispanic	High school grad/GED or equivalent	Married	2.21	Female	44	79.3	54.2	24.41	10.77	No	Yes	No	1	58	67139.4	2
35531	Yes	Non-Hispanic white persons	High school grad/GED or equivalent	Living with partner	1.31	Male	40	109.3	107.3	31.22	10.55	No	No	No	1	50	40028	2
35537	No	Non-Hispanic white persons	College graduate or above	Divorced	5	Female	53	129.3	156.3	57.41	10.34	No	Yes	Yes	2	55	124571	2
35543	No	Non-Hispanic Black	Some college or associate degree	Divorced	3.73	Female	54	105.7	89.8	31.85	11.15	No	No	No	2	52	25854.5	2
35549	No	Mexican Americans	High school grad/GED or equivalent	Widowed	1.94	Female	70	80.5	61.4	24.38	10.27	No	No	Yes	2	54	12049.4	2
35551	No	Non-Hispanic white persons	9-11th grade	Widowed	0.91	Female	80	110.7	82.8	34.6	12.17	No	No	Yes	1	52	30274.4	2
35559	No	Non-Hispanic white persons	High school grad/GED or equivalent	Divorced	0.67	Female	62	113.2	88.5	30.95	12.03	Yes	No	No	1	46	45065.2	2
35564	No	Non-Hispanic white persons	9-11th grade	Widowed	1.16	Female	66	109.8	77.5	33.15	12.47	No	Yes	No	1	50	72265.3	2
35567	No	Non-Hispanic white persons	Some college or associate degree	Divorced	2.65	Male	47	115.4	102.9	30.9	11.38	No	Yes	Yes	2	50	91782.2	2
35569	No	Non-Hispanic white persons	High school grad/GED or equivalent	Married	3.9	Male	85	95.2	63.9	22.59	11.91	No	No	Yes	1	55	23080.1	2
35572	No	Non-Hispanic white persons	High school grad/GED or equivalent	Married	5	Male	40	93.1	73.8	24.95	10.84	No	No	No	1	58	74595.2	2
35578	Yes	Non-Hispanic white persons	College graduate or above	Married	2.5	Male	68	108.8	92.1	32.32	11.34	No	Yes	Yes	1	46	72125.6	2
35580	No	Non-Hispanic white persons	College graduate or above	Divorced	3.13	Female	44	78.7	55.4	21.67	10.57	No	No	No	1	54	100649	2
35588	No	Mexican Americans	High school grad/GED or equivalent	Married	0.75	Female	67	104.9	79.5	29.2	11.76	Yes	Yes	No	1	57	8836.12	2
35592	No	Non-Hispanic white persons	Less than 9th Grade	Widowed	1.95	Female	85	86.2	48.3	23.13	12.4	No	No	No	1	50	36319.3	2
35594	No	Mexican Americans	College graduate or above	Divorced	5	Female	49	92.1	63.7	22.09	11.54	No	Yes	No	2	58	20652.3	2
35602	No	Non-Hispanic white persons	High school grad/GED or equivalent	Widowed	1.25	Female	85	88.7	55.2	23.43	11.94	No	No	No	1	47	35014.3	2
35607	No	Non-Hispanic white persons	Some college or associate degree	Married	4.22	Male	48	124.6	117.9	38.99	11.48	No	No	No	2	44	87154.1	2
35608	No	Non-Hispanic Black	9-11th grade	Never married	3.85	Male	58	110	104.8	37	10.75	Yes	No	Yes	2	45	17247.6	2
35609	Yes	Non-Hispanic white persons	Some college or associate degree	Married	3.03	Female	64	112.7	82.3	32.07	12.42	No	Yes	Yes	2	49	65449	2
35614	Yes	Non-Hispanic white persons	High school grad/GED or equivalent	Married	1.79	Male	73	90.7	68.4	23.39	10.97	Yes	No	Yes	1	45	45879	2
35619	No	Non-Hispanic white persons	9-11th grade	Married	0.98	Male	72	102.2	77.3	28.53	11.62	No	No	Yes	2	46	18440.9	2
35624	Yes	Non-Hispanic white persons	Some college or associate degree	Widowed	1.04	Female	62	84.9	46.1	18.73	12.5	No	Yes	No	1	55	41469.7	2
35625	No	Non-Hispanic white persons	High school grad/GED or equivalent	Married	5	Female	63	84	66.3	23.05	10.32	No	No	Yes	1	44	54376.3	2
35633	No	Non-Hispanic white persons	College graduate or above	Never married	0.33	Female	58	84.6	61	20.62	10.83	No	Yes	No	1	46	53411.3	2
35654	No	Mexican Americans	Less than 9th Grade	Married	2.35	Female	56	93.9	83	30.6	10.31	Yes	No	No	2	55	23796.9	2
35655	No	Non-Hispanic white persons	9-11th grade	Widowed	1.9	Male	42	98.4	91.8	30.25	10.27	No	Yes	No	2	44	36460.3	2
35659	No	Non-Hispanic Black	High school grad/GED or equivalent	Separated	5	Female	53	86	74.1	32.28	9.99	No	Yes	Yes	2	45	19365.8	2
35664	No	Other Hispanic	9-11th grade	Married	0.65	Male	48	100.2	74.1	28.34	11.64	No	Yes	Yes	2	45	58017	2
35667	No	Non-Hispanic white persons	Some college or associate degree	Married	1.43	Female	73	124.7	94.7	39.93	12.81	Yes	No	Yes	1	46	69998.4	2
35672	No	Non-Hispanic Black	College graduate or above	Married	4.42	Female	40	88.5	71.4	24.79	10.47	No	No	No	1	50	28240.5	2
35673	Yes	Non-Hispanic white persons	Some college or associate degree	Married	2.34	Male	71	104.5	99.4	28.36	10.48	No	No	Yes	1	54	43142.5	2
35675	No	Non-Hispanic white persons	High school grad/GED or equivalent	Married	1.21	Female	70	106	75.3	29.52	12.22	Yes	No	No	2	50	39386.3	2
35684	No	Non-Hispanic white persons	Less than 9th Grade	Married	5	Female	42	109.5	87.7	33.67	11.69	No	Yes	No	1	55	93324.4	2
35685	No	Non-Hispanic Black	Some college or associate degree	Married	1.72	Male	51	78.7	66.5	23.99	9.65	No	Yes	No	1	45	25457.3	2
35686	No	Non-Hispanic white persons	High school grad/GED or equivalent	Divorced	0.46	Female	54	108.3	92.4	35.12	11.27	Yes	Yes	Yes	2	49	45687.9	2
35687	No	Non-Hispanic white persons	College graduate or above	Married	5	Female	70	88.2	63.2	24.2	11.09	No	Yes	Yes	2	50	51249.5	2
35689	Yes	Non-Hispanic white persons	Less than 9th Grade	Married	3.18	Female	71	93.5	71	26.49	11.1	No	No	No	2	46	56065.2	2
35691	No	Non-Hispanic Black	9-11th grade	Living with partner	1.77	Male	46	88.6	66	22.1	10.91	No	Yes	Yes	1	48	23957.8	2
35696	No	Mexican Americans	College graduate or above	Married	5	Female	51	87.6	54	22.25	11.92	No	No	Yes	1	55	18498.1	2
35708	No	Mexican Americans	High school grad/GED or equivalent	Divorced	2.04	Female	66	97.9	71.9	30.16	11.55	No	No	No	2	57	7008.66	2
35709	No	Non-Hispanic white persons	High school grad/GED or equivalent	Married	3.1	Female	45	106	96.2	31.92	10.81	No	Yes	No	1	45	92950.2	2
35715	No	Mexican Americans	Some college or associate degree	Married	3.1	Male	41	103.1	89.8	29.19	10.88	No	Yes	No	1	53	20634.1	2
35718	No	Non-Hispanic white persons	High school grad/GED or equivalent	Married	1.87	Female	77	100	77.8	28.44	11.34	No	No	Yes	1	52	77774.6	2
35719	No	Non-Hispanic Black	High school grad/GED or equivalent	Married	5	Male	48	82.7	78.3	24.49	9.35	No	Yes	No	1	52	33724.8	2
35722	No	Non-Hispanic white persons	High school grad/GED or equivalent	Living with partner	0	Female	40	101	70.3	25.6	12.05	No	Yes	Yes	2	47	113212	2
35724	No	Non-Hispanic white persons	College graduate or above	Widowed	5	Female	70	95.3	77.3	30.81	10.84	No	Yes	Yes	1	47	57854	2
35729	No	Non-Hispanic white persons	Some college or associate degree	Never married	1.66	Female	41	89.7	63.8	21.79	11.23	No	Yes	No	1	57	125339	2
35737	No	Non-Hispanic white persons	College graduate or above	Divorced	3.45	Female	77	98.5	72.2	29.63	11.59	No	Yes	Yes	1	47	57854	2
35743	No	Non-Hispanic Black	College graduate or above	Living with partner	3.13	Male	40	139.6	163.2	41.13	10.93	No	No	No	1	44	21777.7	2
35745	Yes	Non-Hispanic Black	9-11th grade	Married	3.11	Male	66	73.2	60.3	18.59	9.43	No	Yes	Yes	1	49	7965.05	2
35751	No	Non-Hispanic white persons	High school grad/GED or equivalent	Married	4.68	Female	58	71.2	51.4	21.53	9.93	No	No	No	1	55	92752.8	2
35756	No	Non-Hispanic white persons	High school grad/GED or equivalent	Widowed	1.16	Female	80	93.2	58.2	25.7	12.22	No	Yes	Yes	2	44	30079.1	2
35764	No	Non-Hispanic Black	Some college or associate degree	Living with partner	5	Male	59	101.6	95.7	27.11	10.39	No	No	Yes	2	51	24218.6	2
35766	No	Non-Hispanic Black	9-11th grade	Married	2.18	Male	68	92.5	73.6	24.56	10.78	No	Yes	No	1	51	8491.16	2
35770	No	Non-Hispanic Black	Some college or associate degree	Never married	0.93	Female	43	88.9	76.7	27.5	10.15	No	Yes	Yes	1	44	24099.6	2
35775	No	Mexican Americans	Some college or associate degree	Married	3.85	Female	42	94.3	78.2	31.77	10.66	No	Yes	No	2	57	18021	2
35778	No	Non-Hispanic white persons	High school grad/GED or equivalent	Married	5	Female	47	72	56.4	21.25	9.59	No	Yes	No	1	46	109565	2
35781	No	Non-Hispanic white persons	High school grad/GED or equivalent	Married	5	Female	50	86.2	64.2	24.77	10.76	No	No	No	1	54	99699.3	2
35783	No	Non-Hispanic white persons	College graduate or above	Widowed	5	Male	80	96.4	79	23.18	10.85	No	No	No	2	48	24393.1	2
35784	Yes	Mexican Americans	Less than 9th Grade	Widowed	0.61	Female	78	112	73.1	33.42	13.1	Yes	Yes	No	2	53	23913.9	2
35788	No	Non-Hispanic white persons	College graduate or above	Married	5	Male	72	110.4	94.1	28.88	11.38	No	No	Yes	1	47	42640.6	2
35790	No	Non-Hispanic Black	High school grad/GED or equivalent	Married	3.87	Male	51	128.8	128.9	40.64	11.34	No	No	No	1	51	21367.3	2
35793	No	Non-Hispanic white persons	College graduate or above	Married	4.55	Male	43	95.4	83.1	26.74	10.47	No	Yes	Yes	1	50	102931	2
35798	No	Non-Hispanic white persons	High school grad/GED or equivalent	Married	0.23	Male	65	98.8	80.5	26.08	11.01	No	Yes	Yes	2	46	71833.8	2
35802	Yes	Non-Hispanic white persons	High school grad/GED or equivalent	Married	2.5	Male	76	100.3	79.1	28.26	11.28	No	Yes	Yes	2	53	51573.2	2
35805	No	Non-Hispanic Black	Some college or associate degree	Living with partner	5	Male	45	118.6	119.1	36.31	10.87	No	Yes	Yes	2	51	24218.6	2
35808	No	Non-Hispanic white persons	College graduate or above	Married	5	Female	50	80.4	65.3	21.57	9.95	No	No	No	1	51	77797.9	2
35809	No	Non-Hispanic Black	9-11th grade	Widowed	1.81	Male	74	104.9	98.4	28.08	10.57	No	Yes	Yes	2	58	12478.6	2
35818	No	Non-Hispanic white persons	High school grad/GED or equivalent	Widowed	1.28	Male	85	105.8	85.2	30.51	11.46	No	Yes	Yes	2	44	21315.1	2
35822	No	Non-Hispanic white persons	Some college or associate degree	Married	2.2	Male	42	116.1	113.4	34.84	10.9	No	Yes	No	1	53	94295.2	2
35826	No	Mexican Americans	9-11th grade	Married	2.96	Male	72	100.5	75.6	29.46	11.56	No	Yes	Yes	1	55	5883.34	2
35827	No	Non-Hispanic Black	9-11th grade	Never married	1.53	Male	53	68.4	54.3	17.1	9.28	No	Yes	No	2	44	25584.4	2
35832	No	Non-Hispanic white persons	College graduate or above	Widowed	3.57	Male	81	105.8	77.9	28	11.99	No	Yes	No	2	48	24115.5	2
35838	No	Non-Hispanic white persons	9-11th grade	Living with partner	3.25	Male	43	120.5	105.1	32.8	11.75	No	Yes	No	2	50	36460.3	2
35858	No	Non-Hispanic white persons	High school grad/GED or equivalent	Married	3.41	Male	72	110	95.6	28.67	11.25	No	Yes	Yes	2	47	48297.5	2
35863	No	Non-Hispanic white persons	Some college or associate degree	Married	3.74	Male	56	111.1	97.7	33.18	11.24	No	No	Yes	1	46	97668.6	2
35867	No	Non-Hispanic white persons	High school grad/GED or equivalent	Married	4.09	Female	66	94.4	66.3	26.39	11.59	No	Yes	No	2	56	70945.6	2
35874	No	Non-Hispanic white persons	High school grad/GED or equivalent	Married	2.18	Male	51	102.6	88.5	26.78	10.91	No	No	Yes	1	47	88381.7	2
35880	No	Non-Hispanic white persons	Some college or associate degree	Married	0.94	Female	51	112.4	102.3	34.9	11.11	No	Yes	Yes	2	54	47528.2	2
35882	No	Non-Hispanic Black	9-11th grade	Separated	0.7	Female	76	83.8	53.3	20.31	11.48	Yes	Yes	Yes	1	52	19728.6	2
35884	No	Non-Hispanic white persons	Less than 9th Grade	Married	1.89	Male	60	136.2	139.4	42.46	11.54	Yes	Yes	Yes	2	50	31580.1	2
35887	No	Non-Hispanic white persons	College graduate or above	Married	5	Male	73	103	86.8	27.58	11.06	No	No	No	1	57	56625.7	2
35897	No	Non-Hispanic white persons	High school grad/GED or equivalent	Married	3.75	Male	41	125.3	125.9	38.86	11.17	No	Yes	Yes	2	50	90762.4	2
35902	No	Mexican Americans	Less than 9th Grade	Married	3.41	Female	50	108.2	91.3	38.1	11.32	No	No	Yes	1	57	32327.8	2
35904	No	Non-Hispanic Black	9-11th grade	Never married	2.5	Female	64	118.4	91.1	32.59	12.4	Yes	Yes	Yes	2	52	15048.6	2
35908	No	Non-Hispanic white persons	Some college or associate degree	Married	3.79	Male	72	111.1	86.1	29.65	11.97	No	Yes	No	2	50	41181.8	2
35927	No	Non-Hispanic white persons	High school grad/GED or equivalent	Married	5	Female	50	94.7	72.8	28.8	11.1	No	No	No	2	47	111268	2
35928	No	Non-Hispanic white persons	Some college or associate degree	Married	5	Female	62	86.7	64.8	26.12	10.77	No	Yes	No	1	44	54376.3	2
35936	No	Non-Hispanic Black	High school grad/GED or equivalent	Divorced	3.2	Male	62	98	84.4	24.11	10.67	No	Yes	Yes	2	45	6754.16	2
35937	No	Other Hispanic	Less than 9th Grade	Married	1.14	Female	54	95.4	70.1	29.52	11.39	Yes	No	Yes	2	49	78971	2
35941	No	Non-Hispanic white persons	High school grad/GED or equivalent	Married	2.98	Female	51	132.7	126.7	41.75	11.79	No	Yes	Yes	1	49	116641	2
35957	No	Non-Hispanic white persons	9-11th grade	Divorced	1.33	Female	59	107.6	85.8	33.1	11.62	No	Yes	No	2	54	45701.1	2
35958	No	Non-Hispanic white persons	Some college or associate degree	Married	4.17	Male	63	109	93.3	31.1	11.28	No	Yes	No	2	44	60660.1	2
35959	No	Other Hispanic	College graduate or above	Married	5	Female	43	89.5	68	27.27	10.85	No	Yes	No	2	52	69749	2
35972	No	Non-Hispanic white persons	Some college or associate degree	Married	1.95	Male	61	105.2	92.6	31.78	10.93	Yes	Yes	Yes	1	45	61321.3	2
35976	No	Non-Hispanic white persons	High school grad/GED or equivalent	Married	5	Female	59	109.1	92.7	27.29	11.33	No	No	Yes	2	54	97223.1	2
35977	No	Non-Hispanic white persons	High school grad/GED or equivalent	Married	4.82	Male	66	114.8	94	29.21	11.84	No	Yes	Yes	2	47	73171.9	2
35980	No	Non-Hispanic white persons	College graduate or above	Divorced	5	Female	54	81.7	60.6	22.48	10.5	No	No	Yes	2	49	93147.4	2
35982	No	Non-Hispanic white persons	Some college or associate degree	Divorced	5	Female	59	89.2	72.6	27.03	10.47	No	No	Yes	2	49	93147.4	2
35983	No	Non-Hispanic white persons	College graduate or above	Married	5	Female	67	91.9	65.2	23.38	11.38	No	No	Yes	1	44	54376.3	2
35999	Yes	Non-Hispanic white persons	Less than 9th Grade	Married	2.27	Female	69	91.6	62.5	23.76	11.59	No	Yes	Yes	2	46	72450.2	2
36007	No	Non-Hispanic white persons	Some college or associate degree	Divorced	5	Female	45	90.9	65.4	25.14	11.24	No	Yes	No	2	44	91123.8	2
36024	No	Non-Hispanic white persons	College graduate or above	Divorced	5	Female	50	109.1	93.6	34.34	11.28	No	No	No	1	46	53411.3	2
36036	No	Mexican Americans	9-11th grade	Never married	1.24	Female	55	103.3	79.5	31.45	11.59	No	No	Yes	1	55	19256.4	2
36048	No	Non-Hispanic white persons	Some college or associate degree	Married	5	Male	82	98	77.5	25.13	11.13	No	Yes	No	2	49	22903.9	2
36052	No	Non-Hispanic white persons	College graduate or above	Married	5	Male	58	107.8	92.9	31.08	11.18	No	Yes	No	1	45	82858	2
36057	No	Mexican Americans	High school grad/GED or equivalent	Married	0.78	Male	58	112.7	93.7	31.6	11.64	No	Yes	No	1	55	18866.3	2
36058	No	Non-Hispanic Black	9-11th grade	Widowed	1.2	Female	69	133.6	115.5	41.61	12.43	No	No	Yes	2	50	14854.5	2
36065	No	Non-Hispanic white persons	Some college or associate degree	Married	5	Female	55	89.3	61.6	23.07	11.38	No	No	No	2	47	112518	2
36066	No	Non-Hispanic white persons	Some college or associate degree	Married	1.21	Male	84	94	64.2	23.24	11.73	No	No	Yes	2	44	10235.8	2
36069	No	Non-Hispanic Black	College graduate or above	Married	3.62	Female	40	76.7	53.2	19.14	10.52	No	No	No	1	52	28122.5	2
36070	No	Non-Hispanic Black	9-11th grade	Living with partner	0.23	Male	42	110.6	100	33.07	11.06	No	Yes	No	2	48	26985.2	2
36074	No	Other Hispanic	College graduate or above	Married	3.7	Male	70	98.5	71.1	24.2	11.68	No	No	No	1	55	41611.5	2
36075	No	Non-Hispanic Black	9-11th grade	Married	1.63	Male	59	113	106.3	35.35	10.96	No	No	Yes	2	51	24188.7	2
36077	Yes	Non-Hispanic white persons	High school grad/GED or equivalent	Married	1.22	Female	72	93.7	70.9	27.83	11.13	No	No	No	2	46	42302.8	2
36081	No	Non-Hispanic white persons	College graduate or above	Divorced	2.09	Female	59	104.6	78.9	26.89	11.78	No	Yes	Yes	1	55	92752.8	2
36087	No	Non-Hispanic white persons	9-11th grade	Married	2.12	Male	54	108	90.9	31.56	11.33	No	Yes	No	2	44	82142.5	2
36100	No	Non-Hispanic white persons	High school grad/GED or equivalent	Widowed	0.75	Female	80	97.3	60.7	29.6	12.49	No	No	No	2	47	31017.4	2
36101	No	Non-Hispanic white persons	Some college or associate degree	Married	1.71	Female	43	95.1	90.1	33.58	10.02	No	Yes	No	2	46	44381.7	2
36108	Yes	Mexican Americans	Less than 9th Grade	Widowed	0.27	Male	76	97.4	71.9	27.46	11.49	No	No	No	1	53	6205.55	2
36112	No	Non-Hispanic white persons	High school grad/GED or equivalent	Widowed	1.55	Female	74	114.1	83.2	31.62	12.51	Yes	Yes	Yes	1	44	50229.3	2
36118	No	Non-Hispanic Black	High school grad/GED or equivalent	Married	5	Male	73	102.8	83.6	26.59	11.24	Yes	Yes	No	1	55	11721.2	2
36119	No	Other Hispanic	High school grad/GED or equivalent	Married	0.98	Male	83	102.7	77.2	29.24	11.69	Yes	Yes	Yes	2	45	6931	2
36122	No	Mexican Americans	Less than 9th Grade	Married	0.95	Male	41	105.1	84.3	30.37	11.45	No	No	No	1	53	20835.1	2
36129	No	Non-Hispanic Black	Some college or associate degree	Divorced	2.55	Female	68	111.6	99.8	34.17	11.17	No	Yes	Yes	2	57	16336.9	2
36132	No	Non-Hispanic white persons	Some college or associate degree	Married	5	Female	48	109.2	102.5	36.8	10.79	No	No	No	2	46	101923	2
36133	No	Non-Hispanic Black	College graduate or above	Married	5	Female	43	93.5	91.8	34.59	9.76	No	No	No	2	56	19192.6	2
36134	No	Non-Hispanic Black	Some college or associate degree	Never married	1.81	Female	44	108.9	90.1	34.89	11.47	No	No	No	2	58	31675.5	2
36140	No	Non-Hispanic white persons	Some college or associate degree	Married	2.18	Male	61	115	87	30.53	12.33	No	Yes	Yes	1	45	59921.2	2
36147	No	Non-Hispanic white persons	High school grad/GED or equivalent	Widowed	1.33	Female	79	97.4	64.2	28.5	12.16	No	No	Yes	2	49	39901	2
36148	No	Non-Hispanic Black	High school grad/GED or equivalent	Married	1.81	Male	44	124.3	117.9	40.65	11.45	No	Yes	No	2	45	17277.7	2
36155	No	Non-Hispanic Black	Some college or associate degree	Separated	4.49	Female	53	124.5	130.1	45.07	10.92	No	No	Yes	1	52	28122.5	2
36159	No	Non-Hispanic Black	Less than 9th Grade	Married	2.04	Male	65	106.5	94.4	31.54	10.96	Yes	No	Yes	1	56	12118.4	2
36160	Yes	Non-Hispanic white persons	Some college or associate degree	Married	2.83	Female	47	108.8	93.8	39.04	11.23	No	No	Yes	2	50	91123.8	2
36164	No	Non-Hispanic white persons	Some college or associate degree	Married	5	Male	46	99.4	82.2	28.14	10.96	No	No	No	2	52	74515.5	2
36169	No	Non-Hispanic white persons	Some college or associate degree	Married	5	Male	51	110.2	95.6	31	11.27	No	No	No	1	47	88676.9	2
36176	Yes	Non-Hispanic white persons	High school grad/GED or equivalent	Living with partner	0.2	Female	41	122.6	112.7	39.6	11.55	No	Yes	Yes	2	53	51748.7	2
36184	No	Non-Hispanic white persons	College graduate or above	Married	4.92	Female	59	105.8	87.7	31.3	11.3	Yes	No	Yes	2	51	87617.8	2
36190	No	Non-Hispanic white persons	College graduate or above	Married	4.17	Male	59	125.2	109	36.46	11.99	No	Yes	Yes	2	49	83545.5	2
36193	No	Other races	Some college or associate degree	Married	1.86	Male	54	122.9	120.3	38.49	11.21	No	Yes	No	1	48	96583.4	2
36194	No	Non-Hispanic white persons	High school grad/GED or equivalent	Married	5	Female	46	117.6	111.9	40.8	11.12	No	No	Yes	2	53	118842	2
36197	No	Non-Hispanic Black	9-11th grade	Divorced	1.22	Female	60	93.4	67.7	26.45	11.35	No	Yes	No	2	51	14461.9	2
36201	No	Non-Hispanic white persons	Less than 9th Grade	Living with partner	3.06	Male	58	115.3	107.8	37.79	11.11	No	Yes	No	2	44	82142.5	2
36209	No	Non-Hispanic Black	Some college or associate degree	Married	5	Male	56	93.5	78.9	26.3	10.53	No	No	Yes	1	50	29663.9	2
36211	No	Non-Hispanic white persons	9-11th grade	Widowed	1.12	Female	81	89	49.7	21.88	12.62	No	Yes	Yes	2	47	37980.6	2
36213	No	Non-Hispanic Black	Some college or associate degree	Married	5	Male	58	96.8	90.7	26.85	10.16	No	No	No	1	52	25413	2
36216	No	Non-Hispanic white persons	Some college or associate degree	Married	5	Male	75	118.5	102.2	32.73	11.72	No	Yes	Yes	2	46	39783	2
36218	No	Non-Hispanic Black	College graduate or above	Divorced	5	Female	54	92.9	84.6	29.38	10.1	No	No	No	1	52	28302.9	2
36220	No	Non-Hispanic white persons	High school grad/GED or equivalent	Divorced	0.91	Female	65	117	95.3	33.29	11.99	No	No	No	2	44	37429.1	2
36223	No	Mexican Americans	9-11th grade	Widowed	1.29	Male	71	100.1	82.5	27.66	11.02	No	No	Yes	2	54	7352.58	2
36227	No	Non-Hispanic Black	High school grad/GED or equivalent	Divorced	4.91	Male	62	110.4	93	29.89	11.45	No	Yes	No	1	55	10123.4	2
36240	No	Non-Hispanic white persons	Some college or associate degree	Married	3.1	Male	41	109.9	99.4	32.98	11.02	No	No	No	1	46	40298.8	2
36247	Yes	Other races	High school grad/GED or equivalent	Married	5	Male	60	101.1	85.3	26.27	10.95	No	No	No	1	51	53538.9	2
36257	No	Non-Hispanic white persons	Some college or associate degree	Married	2.58	Female	55	102.1	88.4	32.08	10.86	No	Yes	No	2	58	77515.2	2
36265	No	Non-Hispanic Black	Some college or associate degree	Married	4.17	Female	54	73.7	57.9	21.82	9.69	No	Yes	Yes	2	56	22691.4	2
36266	No	Non-Hispanic white persons	Less than 9th Grade	Widowed	4.29	Female	85	72.5	47	21.06	10.58	Yes	No	Yes	1	44	30399.8	2
36268	No	Non-Hispanic white persons	College graduate or above	Divorced	5	Female	49	103.3	94.5	38.39	10.63	No	Yes	No	2	56	74227.5	2
36275	No	Non-Hispanic white persons	9-11th grade	Widowed	2.55	Male	84	84.9	63.9	19.61	10.62	No	Yes	No	2	47	26914.3	2
36277	No	Non-Hispanic white persons	College graduate or above	Married	5	Female	65	75.2	59.6	24.49	9.74	No	Yes	Yes	2	53	70790.5	2
36280	No	Mexican Americans	9-11th grade	Married	1.2	Female	52	101.3	66.1	29.5	12.46	No	No	Yes	1	55	15481.6	2
36281	No	Non-Hispanic Black	Some college or associate degree	Widowed	2.76	Female	66	111	92.3	33.29	11.55	No	No	Yes	2	50	14854.5	2
36284	No	Non-Hispanic white persons	High school grad/GED or equivalent	Married	1.89	Male	64	117.5	91.6	33.97	12.28	No	Yes	No	2	49	63997	2
36286	No	Non-Hispanic white persons	College graduate or above	Married	5	Male	64	118.3	111.2	36.14	11.22	No	Yes	Yes	2	50	63171.5	2
36291	No	Non-Hispanic Black	High school grad/GED or equivalent	Widowed	1.99	Male	72	79.3	65.5	21.81	9.8	No	Yes	No	1	52	14666.4	2
36294	No	Non-Hispanic white persons	College graduate or above	Married	5	Male	45	89.9	82.6	25.52	9.89	No	Yes	No	1	44	75566.7	2
36296	No	Non-Hispanic Black	College graduate or above	Never married	0.63	Female	51	129.2	163	57.62	10.12	Yes	No	Yes	1	44	24099.6	2
36298	No	Non-Hispanic white persons	College graduate or above	Married	4.55	Male	72	108.8	88.3	30.34	11.58	No	No	Yes	2	52	35315.5	2
36307	No	Non-Hispanic Black	Some college or associate degree	Never married	1.2	Female	40	143.4	124.2	50.45	12.87	No	No	No	2	44	25521	2
36309	No	Non-Hispanic Black	College graduate or above	Never married	5	Female	47	88.4	70.2	27.32	10.55	No	Yes	No	1	51	23949.7	2
36311	No	Non-Hispanic white persons	9-11th grade	Married	5	Male	63	93	75.6	25.98	10.7	No	No	Yes	2	50	60660.1	2
36319	No	Non-Hispanic white persons	Some college or associate degree	Divorced	2.58	Male	65	104.5	91.6	29.5	10.92	No	Yes	No	2	50	30703.8	2
36323	No	Non-Hispanic white persons	High school grad/GED or equivalent	Married	1.95	Female	50	68.6	52.4	18.22	9.48	No	No	No	1	45	111268	2
36328	No	Non-Hispanic Black	Some college or associate degree	Widowed	2.61	Male	83	99.7	81.2	22.35	11.06	No	Yes	No	1	50	12932.1	2
36329	No	Mexican Americans	Some college or associate degree	Married	3.5	Female	41	107.4	98.3	36.33	10.83	No	Yes	No	2	57	19585	2
36333	No	Non-Hispanic white persons	High school grad/GED or equivalent	Married	1.13	Female	79	77.7	51.7	22.58	10.81	No	No	Yes	2	44	50124.7	2
36336	No	Non-Hispanic white persons	College graduate or above	Married	5	Female	45	80.2	56.8	21.56	10.64	No	No	Yes	2	52	77909.5	2
36342	No	Non-Hispanic white persons	Some college or associate degree	Married	2.2	Female	41	87.6	67	23.57	10.7	No	No	No	1	53	98590.2	2
36343	No	Non-Hispanic white persons	Some college or associate degree	Never married	1.89	Male	48	90.3	74.6	24.11	10.45	No	Yes	No	2	57	95249.1	2
36346	No	Non-Hispanic white persons	Some college or associate degree	Married	1.22	Male	85	89	58.3	21.68	11.66	No	No	No	2	50	10175.5	2
36347	No	Non-Hispanic white persons	9-11th grade	Married	3.1	Female	47	97.6	87.8	32.84	10.42	No	Yes	Yes	1	46	105626	2
36351	Yes	Non-Hispanic Black	Some college or associate degree	Married	5	Male	64	91.8	72.4	24.36	10.79	No	Yes	No	2	45	6754.16	2
36354	No	Non-Hispanic Black	High school grad/GED or equivalent	Widowed	1.12	Male	70	107	94.8	30.29	10.99	Yes	Yes	Yes	2	58	13086.1	2
36356	No	Non-Hispanic white persons	College graduate or above	Married	5	Female	64	91.8	71.1	25.62	10.89	No	No	No	1	55	64015.1	2
36357	No	Non-Hispanic Black	Some college or associate degree	Never married	5	Male	47	97.4	78.7	26.79	10.98	No	No	No	2	49	21777.7	2
36373	Yes	Non-Hispanic white persons	9-11th grade	Married	1.44	Male	69	84.6	58.7	21.05	11.04	No	Yes	No	2	44	32456.6	2
36379	No	Mexican Americans	High school grad/GED or equivalent	Married	3.73	Female	58	81.3	54.7	24.38	10.99	No	No	No	1	54	19793.8	2
36389	No	Non-Hispanic white persons	Some college or associate degree	Married	5	Female	49	81.3	60	20.98	10.5	No	Yes	No	2	52	78169.7	2
36390	No	Non-Hispanic Black	9-11th grade	Living with partner	0.48	Male	67	103.9	93.8	29.57	10.73	No	No	Yes	1	50	10987.3	2
36394	No	Non-Hispanic white persons	College graduate or above	Married	5	Female	54	117	79.4	34.14	13.13	No	No	Yes	1	57	124571	2
36398	No	Non-Hispanic white persons	Less than 9th Grade	Married	1.35	Male	63	78	57.1	18.5	10.32	No	Yes	No	2	52	55408.2	2
36400	No	Non-Hispanic Black	9-11th grade	Never married	0.31	Female	41	91.4	61.2	23.2	11.68	No	Yes	No	1	52	28029.7	2
36401	No	Non-Hispanic white persons	College graduate or above	Married	5	Male	66	109.7	99.5	32.3	11	Yes	No	No	2	53	68158.1	2
36405	No	Non-Hispanic Black	College graduate or above	Married	2.27	Male	54	99	81.6	25.07	10.96	No	No	No	2	45	17388.5	2
36407	No	Non-Hispanic white persons	9-11th grade	Married	1.56	Male	80	87.2	65.5	20.19	10.77	No	Yes	Yes	1	52	22943.5	2
36408	No	Mexican Americans	Some college or associate degree	Married	0.51	Male	42	136.1	128.7	46.04	12	Yes	Yes	Yes	2	54	19620.8	2
36409	No	Non-Hispanic Black	Some college or associate degree	Married	5	Male	61	103.1	84.5	26.55	11.22	No	Yes	No	1	44	8066.32	2
36414	No	Non-Hispanic white persons	Less than 9th Grade	Married	2.27	Male	80	128	105.1	35.44	12.49	No	Yes	Yes	2	46	23841.2	2
36427	No	Non-Hispanic white persons	College graduate or above	Married	3.74	Female	53	77.8	69	25.13	9.37	No	No	No	1	46	108894	2
36428	Yes	Non-Hispanic Black	Some college or associate degree	Married	2.99	Male	45	102.8	101.1	28.01	10.22	No	Yes	No	2	56	20031.5	2
36436	No	Non-Hispanic Black	College graduate or above	Never married	5	Female	49	104.2	99.5	36.28	10.45	No	No	No	1	51	20472.4	2
36437	No	Non-Hispanic Black	Less than 9th Grade	Never married	1.25	Female	50	91.9	68.3	27.36	11.12	No	No	No	1	56	34703.6	2
36440	No	Non-Hispanic white persons	High school grad/GED or equivalent	Widowed	1.02	Female	65	78	60.9	21.86	10	No	No	No	2	46	40200.6	2
36451	No	Non-Hispanic Black	9-11th grade	Widowed	5	Female	65	92	74.9	31.75	10.63	No	Yes	No	1	48	14602.7	2
36462	No	Non-Hispanic white persons	College graduate or above	Married	5	Female	60	82.3	77.1	24.12	9.37	No	No	No	2	48	67462.3	2
36464	No	Non-Hispanic Black	High school grad/GED or equivalent	Separated	0.48	Male	59	105	85.9	26.05	11.33	No	Yes	Yes	2	51	24218.6	2
36468	No	Non-Hispanic white persons	College graduate or above	Married	5	Male	43	114.4	108.7	34.42	10.97	Yes	Yes	No	1	46	104792	2
36469	No	Non-Hispanic Black	Less than 9th Grade	Married	0.91	Male	53	110.5	94.9	33.42	11.34	No	Yes	Yes	2	51	24188.7	2
36472	No	Non-Hispanic white persons	9-11th grade	Widowed	1.33	Female	82	111.7	81.6	30.34	12.37	No	No	Yes	2	46	36437.8	2
36483	No	Non-Hispanic white persons	Some college or associate degree	Never married	3.12	Female	50	89.2	72.9	28.44	10.45	No	No	Yes	1	48	87518.9	2
36484	No	Non-Hispanic white persons	High school grad/GED or equivalent	Married	2.39	Male	85	95.3	76.3	25.03	10.91	No	No	Yes	2	54	24711.5	2
36487	Yes	Non-Hispanic white persons	Less than 9th Grade	Married	1.89	Male	81	93.4	69.7	24.67	11.19	No	No	No	2	46	24139.3	2
36493	No	Other Hispanic	High school grad/GED or equivalent	Divorced	1.62	Female	47	131.1	119.2	46.39	12.01	No	No	No	1	53	102432	2
36494	No	Non-Hispanic white persons	Less than 9th Grade	Living with partner	0.78	Male	72	128.2	118.6	37.18	11.77	Borderline	Yes	Yes	2	49	18030.6	2
36499	No	Non-Hispanic white persons	9-11th grade	Married	5	Male	54	99.5	74.6	25.6	11.52	No	Yes	No	1	58	69756.9	2
36502	No	Mexican Americans	9-11th grade	Married	1.18	Male	54	95.2	77.9	28.58	10.79	No	Yes	No	1	55	18271.6	2
36503	No	Non-Hispanic white persons	Some college or associate degree	Divorced	2.74	Female	52	113.5	103.9	39.25	11.13	No	No	Yes	1	54	99699.3	2
36506	No	Mexican Americans	Some college or associate degree	Divorced	0.68	Male	62	103.3	85.8	26.02	11.15	No	No	Yes	1	48	10313.9	2
36509	No	Mexican Americans	Some college or associate degree	Married	4.68	Male	49	95	71.7	25.1	11.22	No	Yes	Yes	1	53	20796.9	2
36515	No	Non-Hispanic white persons	College graduate or above	Divorced	2.65	Female	44	84	63.7	27.18	10.52	No	Yes	No	2	48	98022.5	2
36518	No	Non-Hispanic white persons	9-11th grade	Divorced	4.9	Male	63	100.4	80.4	25.66	11.2	No	Yes	No	2	55	86861.9	2
36519	No	Non-Hispanic white persons	College graduate or above	Widowed	5	Female	67	87.2	65.9	26	10.74	No	Yes	No	2	54	76712.6	2
36525	No	Non-Hispanic white persons	College graduate or above	Divorced	1.02	Male	42	91.4	79.4	24.59	10.26	No	No	No	2	56	27294.5	2
36538	No	Mexican Americans	College graduate or above	Never married	5	Female	43	83.2	71	26.4	9.87	No	No	No	1	53	20391	2
36539	No	Non-Hispanic white persons	9-11th grade	Divorced	4.39	Male	62	106.1	87.9	28.15	11.32	No	Yes	Yes	1	48	58148.8	2
36554	No	Non-Hispanic Black	Some college or associate degree	Married	4.13	Male	44	82.6	68.7	23.14	9.97	No	No	No	1	50	29474.9	2
36570	No	Mexican Americans	Less than 9th Grade	Married	0.74	Male	60	103.4	82.8	29.41	11.36	No	Yes	No	2	53	9081.71	2
36582	No	Non-Hispanic Black	9-11th grade	Widowed	0.34	Female	61	84.2	51.3	19.38	11.76	No	Yes	Yes	2	51	13565.8	2
36590	No	Other Hispanic	Some college or associate degree	Living with partner	2.61	Male	60	104.8	93.4	30.39	10.84	No	Yes	No	1	55	10930.8	2
36601	No	Non-Hispanic white persons	College graduate or above	Never married	5	Female	46	109	82.9	29.51	11.97	No	Yes	No	1	55	93324.4	2
36606	No	Non-Hispanic white persons	Less than 9th Grade	Married	0.91	Male	85	104	80.4	27.15	11.6	No	No	Yes	2	47	12501.5	2
36617	No	Non-Hispanic white persons	High school grad/GED or equivalent	Married	2.03	Male	68	107.2	74	26.76	12.46	Yes	Yes	Yes	1	49	78681.8	2
36628	No	Non-Hispanic Black	College graduate or above	Married	5	Female	42	83.8	76.3	24.72	9.59	No	No	No	1	51	23797.1	2
36631	No	Non-Hispanic white persons	High school grad/GED or equivalent	Married	2.92	Male	76	99.3	80	26.27	11.1	Yes	Yes	Yes	1	47	44942.2	2
36634	No	Non-Hispanic white persons	College graduate or above	Married	5	Female	61	83.4	63.4	24.4	10.47	No	No	No	2	46	70945.6	2
36642	No	Non-Hispanic white persons	Less than 9th Grade	Married	1.52	Male	84	107.2	82.6	25.72	11.8	Yes	No	Yes	2	46	23841.2	2
36644	No	Non-Hispanic white persons	9-11th grade	Married	1.17	Male	80	100.2	74.2	24.51	11.63	No	Yes	Yes	1	55	21961.3	2
36645	No	Non-Hispanic white persons	9-11th grade	Married	1.89	Female	58	108.8	90.8	31.98	11.42	No	No	Yes	2	50	47787	2
36646	Yes	Non-Hispanic white persons	9-11th grade	Married	1.45	Female	66	106.4	96.3	37.9	10.84	No	Yes	Yes	2	49	37086	2
36647	No	Non-Hispanic Black	High school grad/GED or equivalent	Married	5	Male	75	99.7	76	24.34	11.44	Yes	Yes	No	1	51	9994.13	2
36649	No	Mexican Americans	High school grad/GED or equivalent	Married	3.01	Female	69	103	75.5	32.21	11.85	Yes	No	No	2	54	7343.38	2
36653	No	Non-Hispanic white persons	College graduate or above	Married	5	Female	49	86	63.5	25.47	10.79	No	No	No	1	45	92950.2	2
36655	No	Non-Hispanic Black	High school grad/GED or equivalent	Never married	0.67	Female	48	113.2	116.7	48.39	10.48	Yes	Yes	Yes	1	51	23797.1	2
36663	No	Non-Hispanic Black	Some college or associate degree	Divorced	0.84	Male	55	96.2	81.4	21.25	10.66	No	Yes	Yes	1	55	25638	2
36674	No	Non-Hispanic white persons	9-11th grade	Married	3.73	Male	43	125	125.1	36.59	11.18	No	No	No	1	57	119480	2
36675	No	Non-Hispanic white persons	High school grad/GED or equivalent	Divorced	2.04	Female	43	114	106.2	41.28	11.06	No	No	No	2	44	92147.6	2
36686	No	Non-Hispanic Black	9-11th grade	Married	1.41	Male	62	82.2	60.6	21.86	10.56	Yes	Yes	No	1	49	9412.8	2
36690	Yes	Non-Hispanic white persons	Less than 9th Grade	Widowed	1.36	Female	85	87.2	54.5	21.83	11.81	No	No	Yes	2	51	30982.5	2
36691	No	Non-Hispanic white persons	College graduate or above	Widowed	5	Male	82	97.7	80.4	26.28	10.9	No	Yes	No	2	56	18148.6	2
36697	No	Non-Hispanic white persons	College graduate or above	Divorced	5	Male	81	102	85.1	27.22	11.06	No	Yes	No	1	56	28167	2
36703	No	Non-Hispanic white persons	High school grad/GED or equivalent	Divorced	1.02	Male	53	121.8	101.7	32.91	12.08	Borderline	Yes	Yes	2	46	33905	2
36713	No	Non-Hispanic white persons	Some college or associate degree	Married	5	Female	70	68.4	49.9	22.63	9.68	No	No	No	2	48	54508.8	2
36714	No	Non-Hispanic Black	Some college or associate degree	Separated	3.64	Male	43	137.1	150.5	38.86	11.18	No	Yes	No	2	55	33219.1	2
36725	No	Non-Hispanic white persons	High school grad/GED or equivalent	Widowed	2.51	Female	69	90.4	67.4	29.6	11.01	No	No	Yes	1	54	69039.1	2
36728	No	Non-Hispanic white persons	Some college or associate degree	Never married	2.27	Female	69	125.8	96.6	40.89	12.8	Borderline	Yes	Yes	2	50	62036.3	2
36729	Yes	Non-Hispanic white persons	Some college or associate degree	Widowed	2.81	Female	85	96.2	73.3	29.89	11.24	No	No	No	2	46	37715.7	2
36731	No	Non-Hispanic white persons	Some college or associate degree	Widowed	3.13	Female	85	99.8	68.2	25.99	12.08	No	No	Yes	1	45	32547.6	2
36732	No	Non-Hispanic white persons	Some college or associate degree	Married	5	Female	72	70.1	54.7	20.82	9.48	No	Yes	Yes	2	52	45461.6	2
36736	No	Non-Hispanic white persons	9-11th grade	Widowed	2.35	Female	76	95.5	67.1	26.38	11.66	No	Yes	No	2	46	56065.2	2
36739	No	Mexican Americans	Some college or associate degree	Divorced	2.76	Female	62	78.1	54.3	25.9	10.6	No	No	Yes	2	58	7332.72	2
36746	No	Non-Hispanic Black	Some college or associate degree	Widowed	4.18	Female	59	95	80.2	32.09	10.61	No	No	No	2	53	32058.7	2
36747	No	Mexican Americans	Less than 9th Grade	Married	0.65	Female	64	107	71.4	33.4	12.66	No	Yes	No	1	47	7184.52	2
36749	No	Non-Hispanic white persons	High school grad/GED or equivalent	Married	2.94	Female	50	112.1	95.2	35.27	11.49	No	Yes	Yes	1	46	107684	2
36760	No	Non-Hispanic white persons	High school grad/GED or equivalent	Married	3.73	Female	54	94.2	82.4	31.55	10.38	No	No	Yes	1	49	116641	2
36761	No	Non-Hispanic white persons	College graduate or above	Divorced	4.49	Male	43	94.6	82.8	25.05	10.4	No	No	No	1	53	98392.7	2
36765	No	Non-Hispanic white persons	Less than 9th Grade	Married	2.33	Female	72	89.1	79.2	29.16	10.01	No	No	No	2	49	52882.1	2
36767	No	Non-Hispanic Black	9-11th grade	Divorced	1.25	Male	60	130	134.6	38.62	11.21	No	Yes	Yes	1	50	10987.3	2
36773	No	Non-Hispanic white persons	Some college or associate degree	Divorced	4.68	Female	54	105.7	73.8	29.12	12.3	No	Yes	Yes	1	50	108556	2
36776	No	Non-Hispanic white persons	9-11th grade	Married	1.69	Male	69	115.4	89.6	31.19	12.19	No	Yes	Yes	2	46	66616	2
36788	No	Other races	College graduate or above	Married	0.91	Male	85	102	82.8	28.58	11.21	No	No	Yes	1	58	11990.5	2
36791	No	Non-Hispanic Black	High school grad/GED or equivalent	Widowed	0.96	Male	75	109.6	88.1	30.74	11.68	No	No	Yes	2	46	12556.9	2
36798	No	Non-Hispanic Black	High school grad/GED or equivalent	Married	5	Female	51	91.5	80.2	27.43	10.22	No	No	No	1	51	23797.1	2
36801	No	Non-Hispanic white persons	College graduate or above	Divorced	5	Female	46	76.3	65.4	24.41	9.43	No	No	No	1	55	93324.4	2
36808	No	Non-Hispanic Black	Some college or associate degree	Married	2.65	Female	41	101.2	95.7	35.71	10.34	No	No	No	2	45	19242.5	2
36809	No	Non-Hispanic white persons	Some college or associate degree	Married	2.12	Male	78	85.3	64.6	21.44	10.61	No	Yes	No	1	46	49780.4	2
36815	No	Non-Hispanic white persons	Some college or associate degree	Never married	0.84	Male	42	83.6	84.5	26.85	9.09	No	No	Yes	1	46	40751.5	2
36823	No	Non-Hispanic white persons	High school grad/GED or equivalent	Divorced	1.12	Female	56	113.8	87.7	36.6	12.15	No	No	No	2	50	44421.6	2
36827	No	Non-Hispanic white persons	9-11th grade	Married	1.89	Female	83	101.3	67.1	28.07	12.37	No	No	Yes	2	50	35629.8	2
36830	Yes	Non-Hispanic Black	College graduate or above	Married	5	Male	60	95.6	89.6	29.12	10.1	No	No	Yes	2	51	8970.43	2
36832	No	Non-Hispanic white persons	College graduate or above	Married	2.2	Female	77	91.6	60.6	23.47	11.77	No	Yes	Yes	2	46	60449.8	2
36838	Yes	Non-Hispanic white persons	High school grad/GED or equivalent	Divorced	2.61	Male	69	93.9	59.7	25.44	12.15	No	Yes	No	1	49	40803.6	2
36839	No	Non-Hispanic white persons	College graduate or above	Married	1.14	Male	40	116.7	113.5	38.5	10.95	No	Yes	No	1	45	33242.9	2
36847	No	Non-Hispanic Black	9-11th grade	Married	4.97	Male	66	101.2	72.6	27.03	11.88	No	Yes	No	1	49	8491.16	2
36853	No	Non-Hispanic Black	Some college or associate degree	Married	1.06	Male	65	102	79.7	26.51	11.43	Yes	No	No	2	49	9950.96	2
36868	No	Non-Hispanic white persons	College graduate or above	Married	5	Male	43	90.9	77.4	26.07	10.33	No	Yes	No	1	57	119480	2
36876	No	Non-Hispanic white persons	College graduate or above	Married	1.87	Male	74	100.7	78.2	25.27	11.39	No	No	Yes	1	45	16591.9	2
36883	No	Non-Hispanic white persons	High school grad/GED or equivalent	Married	5	Male	45	155.2	175.3	57.7	11.72	No	Yes	No	2	53	113664	2
36896	No	Non-Hispanic Black	High school grad/GED or equivalent	Married	3.41	Female	60	83.2	63	25.56	10.48	Yes	No	Yes	2	56	11412.5	2
36908	No	Non-Hispanic Black	Some college or associate degree	Married	3.12	Male	66	106	106.4	32.73	10.28	No	No	Yes	1	55	9496.16	2
36909	No	Mexican Americans	Some college or associate degree	Married	3.1	Female	40	119.2	105.3	41.55	11.62	No	No	Yes	1	53	18615.8	2
36915	No	Non-Hispanic white persons	High school grad/GED or equivalent	Living with partner	0.62	Male	41	95.6	79.3	23.86	10.74	No	Yes	Yes	1	57	46463.4	2
36916	No	Mexican Americans	9-11th grade	Married	2.75	Male	40	110.1	92.1	33.63	11.47	No	Yes	No	2	57	19974.9	2
36931	No	Non-Hispanic white persons	Some college or associate degree	Widowed	1.22	Male	81	121.3	96.2	30.12	12.37	No	No	Yes	2	44	10175.5	2
36941	No	Non-Hispanic white persons	High school grad/GED or equivalent	Married	2	Female	66	101.3	79.5	33.01	11.36	No	No	No	2	49	65449	2
36947	Yes	Non-Hispanic white persons	High school grad/GED or equivalent	Widowed	0.76	Female	85	89.5	70.2	26.2	10.68	No	No	No	2	53	42296.4	2
36950	No	Non-Hispanic Black	Less than 9th Grade	Married	1.45	Male	67	125.5	113.9	37.97	11.76	Yes	Yes	Yes	1	52	9871.09	2
36952	No	Non-Hispanic white persons	Some college or associate degree	Married	1.89	Male	78	85	65.6	21.18	10.49	No	Yes	No	2	49	40961.7	2
36957	No	Non-Hispanic Black	Less than 9th Grade	Divorced	1.56	Female	72	100.7	78.3	32.97	11.38	No	Yes	Yes	1	50	21369.3	2
36963	No	Non-Hispanic Black	College graduate or above	Married	4.5	Female	51	96.6	72.1	27.85	11.38	No	Yes	No	2	44	24506.4	2
36971	Yes	Non-Hispanic white persons	College graduate or above	Married	2.26	Female	60	115.3	97.8	35.62	11.66	No	Yes	Yes	1	45	73135.5	2
36974	No	Mexican Americans	Less than 9th Grade	Married	1.15	Male	65	86	63.8	23.84	10.77	No	Yes	No	1	55	3649.84	2
36975	Yes	Non-Hispanic white persons	College graduate or above	Married	5	Male	75	95.1	69	25.31	11.45	No	Yes	No	1	51	33553.1	2
36977	No	Non-Hispanic white persons	College graduate or above	Married	2.34	Male	60	94.7	76.1	24.37	10.86	No	Yes	Yes	1	55	64675.3	2
36978	No	Mexican Americans	Less than 9th Grade	Married	3.11	Female	67	100	64.9	28.05	12.41	No	Yes	Yes	1	48	10440	2
36980	No	Non-Hispanic Black	9-11th grade	Divorced	0.1	Female	59	113	87.8	35.22	12.06	No	No	Yes	2	50	25599.2	2
36981	No	Mexican Americans	Some college or associate degree	Married	1.77	Male	65	118.7	102.1	35.75	11.75	Yes	Yes	Yes	1	58	4166.15	2
36986	No	Non-Hispanic Black	9-11th grade	Married	1.56	Female	50	102.3	90.5	38.56	10.75	No	Yes	No	1	49	32375.4	2
36987	No	Non-Hispanic white persons	College graduate or above	Never married	4.7	Female	40	73	53.1	21.14	10.02	No	No	No	1	55	93324.4	2
36995	No	Non-Hispanic Black	Some college or associate degree	Married	5	Male	45	104.1	107.8	30.24	10.03	No	Yes	No	1	51	21367.3	2
36998	No	Non-Hispanic white persons	College graduate or above	Married	5	Female	55	86.4	76	25.87	9.91	No	Yes	No	1	45	92380.9	2
37012	No	Mexican Americans	College graduate or above	Divorced	5	Female	60	77.1	59.5	21.67	10	No	No	Yes	2	57	7192.44	2
37014	No	Non-Hispanic white persons	College graduate or above	Married	5	Male	77	105.7	86.8	28.8	11.35	No	Yes	No	1	56	50723	2
37020	No	Non-Hispanic white persons	College graduate or above	Married	4.55	Female	43	70.7	54.4	19.62	9.59	No	No	No	1	50	107620	2
37025	Yes	Non-Hispanic white persons	High school grad/GED or equivalent	Married	1.64	Male	83	90.5	65.6	21.13	11.17	No	No	No	1	54	24679.2	2
37030	Yes	Non-Hispanic white persons	Some college or associate degree	Divorced	1.17	Male	62	115	91.9	32.48	12	Borderline	No	Yes	1	45	40174.8	2
37031	No	Non-Hispanic Black	Some college or associate degree	Married	5	Female	53	124.2	102.9	40.55	12.24	No	Yes	Yes	2	54	29738.9	2
37033	No	Non-Hispanic Black	Some college or associate degree	Married	4.65	Male	70	108.7	103.2	34.76	10.7	Yes	No	Yes	1	51	9994.13	2
37038	No	Non-Hispanic Black	High school grad/GED or equivalent	Never married	4.08	Male	49	89.6	74.7	27.61	10.37	No	No	No	2	54	27620.2	2
37040	No	Non-Hispanic Black	Some college or associate degree	Married	0.91	Female	51	104.5	86.5	36.24	11.24	Yes	No	Yes	2	50	25599.2	2
37046	No	Non-Hispanic Black	Some college or associate degree	Married	3.11	Female	45	100	79.7	35	11.2	No	No	No	1	56	34525.2	2
37048	No	Non-Hispanic Black	9-11th grade	Never married	1.69	Female	52	90.9	74.3	28.59	10.55	No	No	Yes	2	45	19208.9	2
37049	No	Mexican Americans	Less than 9th Grade	Married	5	Female	70	79.7	49.3	22.75	11.35	No	No	No	2	47	19696.8	2
37050	No	Non-Hispanic Black	High school grad/GED or equivalent	Widowed	0.73	Male	69	107	80.7	29.04	11.91	Yes	Yes	Yes	1	50	11522.3	2
37056	No	Non-Hispanic white persons	Some college or associate degree	Married	0.96	Male	45	104.3	98.2	31.24	10.53	No	No	No	2	46	36957	2
37069	No	Non-Hispanic white persons	High school grad/GED or equivalent	Married	1.67	Male	75	88	66.5	21.81	10.79	No	Yes	No	2	47	19132.1	2
37071	No	Non-Hispanic Black	High school grad/GED or equivalent	Never married	2.93	Male	59	96.1	78.6	25.67	10.84	No	No	Yes	1	44	21777.7	2
37075	No	Non-Hispanic Black	College graduate or above	Married	4.68	Female	61	72.2	45.8	18.53	10.67	No	No	Yes	1	51	18844.2	2
37078	No	Non-Hispanic white persons	Some college or associate degree	Married	2.05	Female	45	88.3	62.6	25.3	11.16	No	Yes	No	1	45	92950.2	2
37088	No	Other races	Less than 9th Grade	Married	3.74	Male	66	118.1	92.9	28.86	12.25	Borderline	Yes	No	1	44	59039.7	2
37091	No	Non-Hispanic white persons	High school grad/GED or equivalent	Married	1.44	Male	63	118.3	91	32.59	12.4	No	Yes	Yes	2	50	72845.9	2
37093	No	Non-Hispanic Black	High school grad/GED or equivalent	Married	1.71	Female	77	104	112.9	46.1	9.79	Yes	Yes	Yes	2	49	19353.7	2
37105	No	Non-Hispanic white persons	College graduate or above	Married	5	Female	56	74.6	62	21.84	9.47	No	No	No	1	54	100032	2
37106	No	Non-Hispanic white persons	College graduate or above	Married	5	Male	50	107.2	94.4	28.72	11.03	No	Yes	No	2	52	69450.3	2
37117	No	Non-Hispanic white persons	Some college or associate degree	Divorced	1.12	Female	45	104	76.5	30.22	11.89	Yes	No	Yes	1	53	44646.7	2
37122	No	Non-Hispanic white persons	High school grad/GED or equivalent	Married	4.25	Female	40	80.2	57.3	20.37	10.59	No	No	No	2	50	41321.9	2
37128	No	Non-Hispanic Black	9-11th grade	Widowed	3.12	Female	64	96.3	59.1	29.77	12.53	No	Yes	No	1	50	17906.2	2
37132	No	Non-Hispanic white persons	Some college or associate degree	Divorced	0.6	Female	48	77.7	56.2	21.36	10.36	No	Yes	No	2	44	40124.9	2
37133	No	Non-Hispanic Black	9-11th grade	Widowed	5	Female	80	109.6	80.3	35.69	12.23	Borderline	No	Yes	1	51	16245.5	2
37136	No	Non-Hispanic white persons	High school grad/GED or equivalent	Married	5	Female	40	105.4	91.9	32.72	10.99	No	No	No	1	49	117360	2
37138	No	Mexican Americans	Some college or associate degree	Never married	1	Male	66	115.8	98.5	36.49	11.67	No	Yes	Yes	1	46	12931.3	2
37151	No	Non-Hispanic white persons	High school grad/GED or equivalent	Married	4.24	Female	55	84.8	59.9	23.93	10.96	No	Yes	Yes	2	46	102437	2
37154	Yes	Non-Hispanic white persons	High school grad/GED or equivalent	Married	1.82	Female	83	101	69.5	29.27	12.12	Yes	No	No	2	50	34063.1	2
37155	No	Non-Hispanic white persons	College graduate or above	Married	5	Male	49	109.8	97.7	34.62	11.11	No	No	No	1	45	88901	2
37164	No	Non-Hispanic white persons	Some college or associate degree	Divorced	0.42	Male	52	84.3	64.5	21.7	10.5	No	Yes	No	1	46	36042	2
37174	No	Non-Hispanic Black	High school grad/GED or equivalent	Married	4.97	Female	63	98.6	85.3	30.77	10.68	No	No	No	1	49	12841	2
37188	No	Non-Hispanic Black	High school grad/GED or equivalent	Divorced	1.38	Male	78	110.4	89.3	30.94	11.68	No	No	Yes	1	49	14666.4	2
37196	No	Mexican Americans	9-11th grade	Living with partner	5	Female	50	81.3	58	24.11	10.68	No	No	Yes	1	56	22334	2
37208	No	Non-Hispanic white persons	Some college or associate degree	Married	3.41	Female	70	93.6	70.9	26.33	11.12	No	No	No	2	47	62964.7	2
37210	No	Non-Hispanic white persons	High school grad/GED or equivalent	Widowed	1.15	Female	72	143.8	136.3	50.13	12.32	Yes	Yes	Yes	1	47	45549.6	2
37212	No	Non-Hispanic white persons	High school grad/GED or equivalent	Married	5	Male	47	102.9	91.7	29.5	10.75	No	No	No	1	54	95943.6	2
37218	No	Non-Hispanic white persons	9-11th grade	Widowed	1.22	Female	80	124.4	89.5	40.86	13.15	No	No	Yes	2	47	36954.9	2
37225	No	Non-Hispanic white persons	Some college or associate degree	Married	3.03	Female	82	107	96.2	33.09	10.91	No	Yes	Yes	2	46	37715.7	2
37241	No	Non-Hispanic white persons	College graduate or above	Married	5	Female	57	93.7	66.9	24.19	11.46	No	No	No	2	46	87518.9	2
37243	No	Non-Hispanic white persons	High school grad/GED or equivalent	Married	5	Male	64	92.1	70.4	23.91	10.98	No	Yes	No	2	48	68158.1	2
37248	No	Non-Hispanic Black	College graduate or above	Married	5	Male	67	117.8	106.4	31.02	11.42	No	Yes	Yes	2	50	9822.59	2
37252	No	Non-Hispanic white persons	Less than 9th Grade	Married	1.89	Male	78	98.5	74.1	23.31	11.44	No	Yes	No	2	46	44231.2	2
37256	No	Mexican Americans	Some college or associate degree	Divorced	0.82	Male	53	82.2	66.3	22.31	10.1	No	Yes	Yes	1	58	21063.3	2
37275	No	Non-Hispanic Black	College graduate or above	Living with partner	5	Male	61	93.9	80.9	27.89	10.44	No	Yes	Yes	1	55	10123.4	2
37276	No	Non-Hispanic white persons	High school grad/GED or equivalent	Living with partner	0	Female	40	72	36.7	14.65	11.89	Borderline	Yes	No	2	50	95962.7	2
37278	No	Non-Hispanic white persons	Less than 9th Grade	Married	3.79	Male	77	105.7	81.4	26.07	11.72	Yes	Yes	No	2	48	41194.6	2
37279	No	Non-Hispanic white persons	Some college or associate degree	Living with partner	1.36	Female	43	107.1	89.1	31.76	11.35	Yes	Yes	No	2	53	51748.7	2
37293	No	Non-Hispanic Black	High school grad/GED or equivalent	Divorced	2.34	Female	72	121.8	101.4	35	12.1	No	No	Yes	1	51	16245.5	2
37296	No	Non-Hispanic Black	9-11th grade	Never married	0.53	Female	46	90.8	82	30.38	10.03	No	No	No	1	51	20436.7	2
37301	No	Non-Hispanic white persons	Some college or associate degree	Married	2.27	Female	53	98	82.6	29.48	10.78	No	Yes	No	2	46	102437	2
37303	No	Non-Hispanic Black	9-11th grade	Widowed	1.18	Male	66	110.8	98.5	29.77	11.16	No	Yes	Yes	2	49	9950.96	2
37304	No	Non-Hispanic white persons	Less than 9th Grade	Married	1.27	Male	82	88	70.6	24.14	10.47	No	No	No	2	53	13106.7	2
37311	No	Non-Hispanic white persons	High school grad/GED or equivalent	Married	3.98	Male	62	120	105.4	35.38	11.69	Yes	No	Yes	2	48	67382.5	2
37312	No	Non-Hispanic white persons	Some college or associate degree	Married	3.41	Male	76	121.3	107.4	31.21	11.7	No	Yes	No	2	48	43926.9	2
37326	No	Non-Hispanic white persons	College graduate or above	Divorced	4.87	Female	41	107.9	89.2	34.07	11.42	No	Yes	Yes	1	57	156152	2
37327	No	Non-Hispanic white persons	College graduate or above	Married	5	Male	79	88.6	64.4	22.79	11.04	No	No	No	2	52	35315.5	2
37329	No	Non-Hispanic white persons	9-11th grade	Living with partner	1.42	Female	69	110.1	97.3	34.47	11.16	No	Yes	No	2	49	38115.3	2
37330	No	Non-Hispanic white persons	Some college or associate degree	Married	2.34	Female	68	77.8	49.9	20.17	11.01	No	Yes	No	1	50	77058.5	2
37332	No	Non-Hispanic white persons	9-11th grade	Divorced	3.9	Female	46	92	64.7	25.66	11.44	No	Yes	Yes	1	47	100625	2
37338	No	Non-Hispanic white persons	High school grad/GED or equivalent	Divorced	5	Male	71	117.1	91.1	34.63	12.27	Borderline	Yes	Yes	2	54	49014.2	2
37339	No	Mexican Americans	9-11th grade	Married	3.5	Male	40	125.1	112.2	36.59	11.81	No	Yes	No	2	57	19974.9	2
37352	No	Non-Hispanic white persons	High school grad/GED or equivalent	Married	4.75	Female	51	80.7	53	20.22	11.08	No	Yes	No	2	46	72691.7	2
37355	No	Other races	High school grad/GED or equivalent	Divorced	3.71	Male	48	112.4	95.5	30.76	11.5	No	Yes	Yes	1	45	108280	2
37361	No	Other races	College graduate or above	Married	5	Female	66	82.2	52	23.33	11.4	No	No	No	1	51	55132.5	2
37366	No	Non-Hispanic white persons	High school grad/GED or equivalent	Married	3.79	Female	85	84.9	62.4	25.87	10.75	No	No	No	2	49	33417.5	2
37367	No	Non-Hispanic white persons	College graduate or above	Married	1.05	Male	54	112.6	108.6	30.27	10.8	No	Yes	No	2	48	87379.5	2
37369	No	Non-Hispanic Black	Some college or associate degree	Married	5	Male	70	102.1	83.5	26.8	11.17	No	Yes	No	1	51	9994.13	2
37377	No	Non-Hispanic Black	College graduate or above	Married	5	Female	43	104.8	96.5	32.32	10.67	No	No	No	1	51	20472.4	2
37378	No	Non-Hispanic white persons	College graduate or above	Married	5	Male	65	103.2	76	26.17	11.84	No	Yes	No	1	49	78681.8	2
37382	No	Non-Hispanic Black	Some college or associate degree	Widowed	0.93	Male	58	101.7	86.5	26.55	10.93	Yes	No	Yes	2	58	21360.7	2
37385	No	Mexican Americans	High school grad/GED or equivalent	Divorced	0.75	Male	46	93.3	83.3	25.48	10.22	Yes	Yes	Yes	1	46	21578.7	2
37386	No	Mexican Americans	High school grad/GED or equivalent	Married	4.92	Male	61	109.8	85.5	28.5	11.87	No	Yes	Yes	2	53	9455.85	2
37387	No	Non-Hispanic white persons	College graduate or above	Married	5	Female	46	71.6	48.2	18.5	10.31	No	Yes	No	1	45	93260.7	2
37388	No	Non-Hispanic white persons	College graduate or above	Married	3.79	Male	73	110.2	87.4	26.5	11.79	Yes	Yes	No	2	50	41181.8	2
37389	Yes	Non-Hispanic white persons	9-11th grade	Widowed	0.69	Male	71	92.1	79.3	23	10.34	No	Yes	Yes	1	53	16968.5	2
37394	No	Non-Hispanic white persons	9-11th grade	Widowed	2.55	Female	68	101	84.2	31.81	11.01	No	No	No	2	49	70884.1	2
37400	No	Non-Hispanic white persons	College graduate or above	Married	4.01	Female	42	88.7	57	21.8	11.75	No	No	Yes	1	44	79008.6	2
37413	No	Mexican Americans	Some college or associate degree	Living with partner	1.23	Female	62	97.5	80.5	31.56	10.87	No	No	No	2	55	9409.03	2
37419	No	Non-Hispanic Black	High school grad/GED or equivalent	Married	2.05	Male	65	121	110.8	33.41	11.5	No	Yes	Yes	2	50	9822.59	2
37424	No	Non-Hispanic white persons	Some college or associate degree	Married	3.88	Female	40	103	86.8	29.24	11.06	No	No	No	2	47	111954	2
37426	No	Other races	Some college or associate degree	Divorced	1.26	Female	43	91.2	66.3	24.86	11.2	No	Yes	Yes	1	46	40448.1	2
37429	No	Other races	Some college or associate degree	Married	5	Female	57	98.1	72.8	32.18	11.5	No	No	Yes	2	44	77644.9	2
37440	No	Non-Hispanic white persons	High school grad/GED or equivalent	Divorced	1.12	Male	53	122	93.9	31.7	12.59	No	Yes	Yes	2	46	33905	2
37442	No	Non-Hispanic Black	College graduate or above	Never married	5	Female	55	128.6	111.7	44.86	12.17	No	Yes	Yes	2	45	19365.8	2
37454	No	Other Hispanic	Some college or associate degree	Married	1.5	Male	42	85.2	65.7	23.93	10.51	No	No	Yes	2	45	23463.7	2
37455	Yes	Mexican Americans	9-11th grade	Divorced	1.21	Male	64	120.7	90.7	34.99	12.67	Yes	Yes	Yes	2	54	11477.2	2
37457	No	Non-Hispanic white persons	College graduate or above	Widowed	2.55	Female	72	95	60.8	24.23	12.18	No	Yes	Yes	2	50	52336.4	2
37458	No	Non-Hispanic white persons	High school grad/GED or equivalent	Married	5	Female	63	108.8	92.3	34.61	11.32	No	Yes	Yes	2	44	62036.3	2
37460	No	Mexican Americans	High school grad/GED or equivalent	Divorced	1.53	Female	79	96	69.7	25.32	11.5	No	Yes	Yes	2	57	8951.5	2
37469	No	Mexican Americans	College graduate or above	Married	5	Male	41	96.1	82.4	28.68	10.59	No	No	Yes	2	54	19775.6	2
37478	Yes	Other Hispanic	College graduate or above	Living with partner	5	Male	66	87.7	72.3	24.02	10.31	No	Yes	No	1	51	49637.3	2
37480	No	Non-Hispanic Black	College graduate or above	Divorced	5	Female	50	94.6	78.7	31.61	10.66	No	No	No	2	45	19365.8	2
37484	No	Non-Hispanic Black	High school grad/GED or equivalent	Married	5	Female	53	78.9	68.5	22.44	9.53	No	No	No	2	52	23764.4	2
37485	No	Non-Hispanic white persons	College graduate or above	Married	5	Male	49	103	94.8	28.25	10.58	No	Yes	No	1	50	102931	2
37494	No	Non-Hispanic white persons	High school grad/GED or equivalent	Married	3.73	Male	62	122	101.9	34.4	12.09	Yes	Yes	Yes	1	44	50933.6	2
37497	No	Non-Hispanic white persons	Some college or associate degree	Living with partner	0.83	Female	62	108.7	81.9	31.64	12.01	No	Yes	Yes	1	46	45065.2	2
37503	No	Non-Hispanic white persons	High school grad/GED or equivalent	Married	0.81	Male	47	105.2	86.9	29.31	11.29	No	Yes	Yes	1	47	36876.7	2
37510	No	Non-Hispanic white persons	College graduate or above	Widowed	5	Male	73	96.5	78.6	27.62	10.88	No	No	No	2	52	35315.5	2
37518	No	Non-Hispanic white persons	College graduate or above	Married	3.03	Female	63	132	97.3	38.44	13.38	No	No	Yes	2	46	70945.6	2
37520	No	Non-Hispanic white persons	College graduate or above	Married	5	Male	66	104.8	86	26.96	11.3	No	Yes	Yes	1	44	50933.6	2
37521	No	Non-Hispanic Black	High school grad/GED or equivalent	Divorced	5	Male	52	98.1	107.1	29.24	9.48	No	Yes	No	2	50	25584.4	2
37522	No	Non-Hispanic white persons	High school grad/GED or equivalent	Married	2.23	Female	66	93.4	74.7	26.59	10.81	No	No	Yes	2	49	65449	2
37523	No	Non-Hispanic Black	High school grad/GED or equivalent	Married	0.72	Male	61	123.2	112.7	34.63	11.61	No	Yes	Yes	2	51	9407.18	2
37524	No	Non-Hispanic white persons	Less than 9th Grade	Married	1.17	Male	84	108	83	27.01	11.85	Yes	Yes	No	1	49	13276.8	2
37526	No	Non-Hispanic white persons	College graduate or above	Married	3.88	Male	48	100.5	87.1	27.74	10.77	No	Yes	No	1	55	88961.7	2
37528	No	Non-Hispanic white persons	Some college or associate degree	Married	4.26	Female	41	103.2	76.9	33.11	11.77	No	No	Yes	1	46	108347	2
37531	No	Non-Hispanic white persons	Some college or associate degree	Living with partner	0.3	Male	41	108.5	94.8	30.71	11.14	No	Yes	No	2	46	97483.1	2
37532	No	Non-Hispanic white persons	College graduate or above	Never married	4.7	Female	44	124.7	127.8	45.93	11.03	No	No	No	1	53	102874	2
37533	No	Non-Hispanic white persons	9-11th grade	Living with partner	1.46	Male	42	89.2	71.6	21.78	10.54	No	Yes	No	1	47	37426.6	2
37540	No	Non-Hispanic Black	9-11th grade	Widowed	1.7	Female	70	98	78.9	30.36	11.03	No	Yes	No	1	56	22474.9	2
37542	No	Non-Hispanic white persons	Some college or associate degree	Widowed	3.57	Female	65	109	71.9	30.28	12.85	No	Yes	Yes	2	44	69657.2	2
37544	No	Other Hispanic	9-11th grade	Married	1.29	Male	56	84.8	68.7	23.86	10.23	No	Yes	Yes	1	47	32614.9	2
37545	No	Mexican Americans	College graduate or above	Married	4.27	Male	45	80.9	71.4	23.47	9.57	No	No	No	2	55	25140	2
37551	No	Non-Hispanic white persons	College graduate or above	Married	5	Male	83	105.3	89	27.96	11.16	No	No	Yes	1	46	25813.1	2
37556	Yes	Non-Hispanic Black	Some college or associate degree	Married	1.48	Male	58	114.8	99.5	33.02	11.51	No	Yes	Yes	1	49	32456	2
37560	No	Non-Hispanic white persons	High school grad/GED or equivalent	Married	3.51	Male	61	101.8	91.4	27.65	10.65	No	Yes	No	1	52	78681.8	2
37562	Yes	Other Hispanic	Less than 9th Grade	Divorced	1.14	Male	84	85	67.9	24.06	10.32	Yes	Yes	Yes	2	49	22194	2
37565	No	Non-Hispanic Black	High school grad/GED or equivalent	Married	3.11	Male	45	103.2	90.7	29.92	10.84	No	No	No	1	56	30999.9	2
37569	No	Other Hispanic	College graduate or above	Married	4.91	Male	47	102	73.8	28.05	11.87	Yes	No	No	1	57	119480	2
37570	No	Non-Hispanic Black	High school grad/GED or equivalent	Divorced	2.09	Male	53	128.7	138	37.36	10.96	No	Yes	Yes	1	47	27328.5	2
37580	No	Non-Hispanic white persons	High school grad/GED or equivalent	Widowed	1.88	Female	70	100.5	70.4	28.31	11.98	No	No	Yes	1	56	66047.2	2
37588	No	Non-Hispanic white persons	High school grad/GED or equivalent	Married	4.92	Male	59	149.4	160.1	46.98	11.81	Yes	No	Yes	2	47	100920	2
37593	No	Non-Hispanic Black	High school grad/GED or equivalent	Married	1.74	Male	73	97	71.1	27.81	11.5	No	Yes	Yes	2	49	11712.3	2
37599	No	Non-Hispanic Black	College graduate or above	Married	3.42	Female	48	97.5	73.9	29.38	11.34	No	No	Yes	1	53	31274.8	2
37600	No	Non-Hispanic Black	College graduate or above	Married	5	Male	47	109	96	31.17	11.12	No	No	No	2	56	20031.5	2
37604	Yes	Non-Hispanic white persons	Less than 9th Grade	Married	1.44	Female	73	122.3	111.5	45.18	11.58	No	No	Yes	2	46	60721.1	2
37606	No	Non-Hispanic white persons	Some college or associate degree	Divorced	5	Male	53	99	81.2	28.53	10.99	No	Yes	No	2	46	91877.5	2
37608	No	Other races	College graduate or above	Married	4	Female	41	83	71.7	31.24	9.8	No	No	No	2	51	87779.1	2
37617	No	Non-Hispanic Black	Some college or associate degree	Divorced	2.29	Female	60	125.6	100.8	43.63	12.51	No	No	Yes	2	51	14226.3	2
37618	No	Non-Hispanic Black	Some college or associate degree	Married	1.67	Female	64	132.8	140	48.33	11.22	Yes	Yes	No	2	50	14854.5	2
37628	No	Non-Hispanic white persons	High school grad/GED or equivalent	Married	1.99	Male	53	74.5	50.3	16.04	10.5	No	Yes	No	1	55	82914.6	2
37629	No	Non-Hispanic white persons	Less than 9th Grade	Divorced	1.7	Male	80	96	69.5	24.74	11.52	No	Yes	Yes	2	46	12121.3	2
37646	No	Non-Hispanic Black	High school grad/GED or equivalent	Separated	1.81	Male	66	102.7	91.2	28.21	10.75	No	No	Yes	2	58	10602	2
37648	No	Non-Hispanic white persons	High school grad/GED or equivalent	Divorced	0.92	Male	64	105.4	85.8	26.48	11.38	No	Yes	No	2	44	30886	2
37649	No	Non-Hispanic Black	High school grad/GED or equivalent	Married	3.33	Male	71	96.3	88.5	25.23	10.24	No	Yes	No	2	46	12417.3	2
37650	No	Non-Hispanic white persons	9-11th grade	Married	1.89	Female	60	96.6	75.3	27.79	11.13	No	Yes	No	2	49	65449	2
37652	No	Non-Hispanic Black	High school grad/GED or equivalent	Married	5	Male	68	115.7	99	33.82	11.63	No	Yes	Yes	1	52	12460.8	2
37653	No	Non-Hispanic white persons	Some college or associate degree	Separated	5	Female	82	88.5	65.1	27.27	10.97	Yes	No	No	2	47	40185.9	2
37665	No	Non-Hispanic white persons	College graduate or above	Married	1.52	Female	76	72.7	58.4	22.98	9.51	No	Yes	No	2	49	52882.1	2
37667	No	Non-Hispanic Black	College graduate or above	Married	4.13	Male	65	93.3	84.2	26.25	10.17	Yes	Yes	Yes	1	51	8491.16	2
37668	Yes	Non-Hispanic white persons	High school grad/GED or equivalent	Widowed	4.91	Female	83	88.6	61.1	27.34	11.33	No	Yes	No	1	45	32826	2
37671	No	Non-Hispanic Black	College graduate or above	Married	5	Female	46	86.6	69.2	24.66	10.41	No	Yes	No	1	55	28553.5	2
37682	No	Non-Hispanic white persons	College graduate or above	Divorced	2.24	Male	74	117.7	91.8	31.84	12.28	No	Yes	Yes	2	50	40938.9	2
37683	No	Non-Hispanic Black	High school grad/GED or equivalent	Widowed	0.84	Female	48	134.8	121.6	38.38	12.22	Yes	No	No	1	52	28302.9	2
37685	No	Non-Hispanic white persons	College graduate or above	Married	5	Male	54	107.9	113.2	29.98	10.14	No	Yes	Yes	2	51	78585.8	2
37687	No	Non-Hispanic white persons	College graduate or above	Married	5	Male	44	114.5	111.3	31.73	10.85	No	Yes	Yes	1	45	89197.9	2
37690	No	Non-Hispanic white persons	Some college or associate degree	Never married	1.88	Female	58	144.1	140.1	48.48	12.17	No	Yes	Yes	1	49	116641	2
37697	No	Non-Hispanic white persons	High school grad/GED or equivalent	Married	3.37	Female	55	88.7	65.9	21.69	10.93	No	Yes	No	1	46	108894	2
37700	No	Non-Hispanic white persons	High school grad/GED or equivalent	Married	5	Male	72	108.7	97.5	28.64	11.01	No	No	No	2	47	48584.1	2
37702	No	Non-Hispanic white persons	High school grad/GED or equivalent	Married	2.03	Male	71	96.1	77.8	24.75	10.9	No	No	Yes	1	47	44942.2	2
37708	No	Non-Hispanic white persons	High school grad/GED or equivalent	Never married	0	Male	54	107.5	85.6	28.4	11.62	No	Yes	No	2	44	30312.5	2
37710	No	Non-Hispanic white persons	College graduate or above	Divorced	3.51	Female	43	82	61.6	22.17	10.45	No	No	No	1	44	79272.5	2
37714	No	Non-Hispanic white persons	College graduate or above	Married	5	Female	52	70	51.9	19.85	9.72	No	Yes	No	1	44	78524.7	2
37715	No	Non-Hispanic white persons	9-11th grade	Married	5	Male	45	103.2	86.6	26.97	11.09	No	No	No	2	57	94932	2
37717	No	Mexican Americans	High school grad/GED or equivalent	Widowed	1.17	Male	61	107.3	84.5	29.52	11.67	Yes	Yes	Yes	1	55	4977.05	2
37718	No	Non-Hispanic white persons	College graduate or above	Divorced	5	Male	48	108	95.5	31.01	11.05	No	Yes	No	2	47	108280	2
37725	No	Non-Hispanic white persons	Some college or associate degree	Married	4.37	Female	71	90.5	74.6	25.81	10.48	No	No	Yes	1	46	60936.4	2
37727	No	Non-Hispanic white persons	College graduate or above	Married	5	Male	65	91.3	76.9	24.14	10.41	No	No	Yes	1	44	54937.1	2
37741	No	Non-Hispanic Black	Some college or associate degree	Divorced	3.66	Female	54	92.4	76	24.96	10.6	Yes	No	Yes	1	44	24254.2	2
37743	No	Non-Hispanic Black	High school grad/GED or equivalent	Married	5	Male	63	91.8	70.1	24.87	10.96	No	Yes	No	2	45	6866	2
37751	No	Non-Hispanic white persons	Some college or associate degree	Separated	5	Male	55	86	70.5	23.07	10.24	No	No	No	1	50	139663	2
37754	No	Non-Hispanic white persons	High school grad/GED or equivalent	Widowed	1.25	Male	82	99.8	80.1	32.41	11.15	No	Yes	No	1	45	10905.9	2
37755	No	Mexican Americans	Some college or associate degree	Widowed	1.25	Female	57	69.5	42.9	17.88	10.61	No	No	No	1	57	24843.8	2
37762	No	Non-Hispanic white persons	Less than 9th Grade	Widowed	1.84	Male	84	94.5	70.9	22.35	11.22	No	Yes	Yes	2	51	20834.4	2
37765	No	Non-Hispanic Black	Some college or associate degree	Married	5	Male	73	123.8	94.6	33.08	12.73	Yes	No	Yes	1	51	9994.13	2
37766	Yes	Non-Hispanic white persons	High school grad/GED or equivalent	Married	5	Male	46	90.4	77.7	24.89	10.26	No	No	No	2	55	119480	2
37775	No	Non-Hispanic white persons	College graduate or above	Married	5	Male	71	116.7	98.9	31.75	11.73	No	Yes	Yes	2	44	39544.6	2
37778	No	Non-Hispanic white persons	9-11th grade	Living with partner	2.04	Female	44	85.3	59.4	23.12	11.07	No	Yes	Yes	2	55	126785	2
37780	No	Non-Hispanic Black	College graduate or above	Married	5	Female	61	82.6	78.1	27.18	9.35	No	No	Yes	1	51	12045.4	2
37784	No	Mexican Americans	9-11th grade	Married	1.71	Female	42	88.7	70.8	28.29	10.54	No	No	No	2	57	18021	2
37787	No	Non-Hispanic Black	High school grad/GED or equivalent	Divorced	2.24	Female	45	116.5	109.7	37.65	11.12	No	No	Yes	1	58	31878.6	2
37792	No	Mexican Americans	College graduate or above	Divorced	5	Male	50	115.3	109.8	36.39	11	Yes	Yes	No	1	57	25338.3	2
37803	No	Non-Hispanic Black	Some college or associate degree	Divorced	3.34	Female	68	79	58.6	20.74	10.32	No	No	No	1	45	15299	2
37804	No	Non-Hispanic white persons	High school grad/GED or equivalent	Living with partner	4.35	Female	40	111.5	109.9	40.22	10.64	No	Yes	No	1	49	117360	2
37806	No	Non-Hispanic white persons	College graduate or above	Married	4.55	Male	62	102	76.7	29.05	11.65	No	No	Yes	2	49	63997	2
37810	No	Non-Hispanic white persons	Less than 9th Grade	Married	2.12	Female	75	87.5	63.4	24.37	10.99	No	No	No	1	46	62228.7	2
37819	No	Non-Hispanic white persons	High school grad/GED or equivalent	Married	5	Male	51	97.4	90.2	26.58	10.26	No	Yes	No	2	55	111358	2
37825	No	Non-Hispanic white persons	Some college or associate degree	Married	5	Male	74	105.9	99.9	28.78	10.6	No	Yes	No	2	47	48297.5	2
37836	No	Non-Hispanic white persons	College graduate or above	Married	5	Male	51	91.8	77.6	23.61	10.42	No	Yes	No	1	44	70430.1	2
37841	No	Non-Hispanic Black	Some college or associate degree	Married	4.55	Male	75	92	84.5	25.57	10.01	No	Yes	Yes	2	51	11255.6	2
37848	No	Non-Hispanic white persons	College graduate or above	Divorced	5	Female	57	71.2	52.1	24.24	9.86	No	No	No	2	56	72934.5	2
37857	No	Non-Hispanic white persons	College graduate or above	Married	5	Male	59	112.5	92.5	31.52	11.7	Yes	No	No	2	44	82142.5	2
37860	No	Non-Hispanic Black	College graduate or above	Married	5	Male	65	96	83.1	26.17	10.53	No	Yes	Yes	2	44	9432.09	2
37867	No	Non-Hispanic white persons	College graduate or above	Married	5	Male	46	100.2	90.4	28.53	10.54	No	No	No	1	46	103627	2
37870	No	Non-Hispanic white persons	9-11th grade	Married	2.27	Male	70	109.5	92.6	27.41	11.38	No	Yes	No	2	44	39311.3	2
37871	Yes	Non-Hispanic white persons	College graduate or above	Widowed	3.92	Male	65	121	104.9	34.85	11.81	Yes	No	Yes	1	57	86861.9	2
37879	No	Non-Hispanic white persons	9-11th grade	Married	1.52	Male	41	125.4	122.2	35.7	11.34	No	Yes	Yes	2	44	33892.6	2
37881	No	Non-Hispanic white persons	9-11th grade	Married	3.1	Male	40	116.9	115	33.89	10.9	No	Yes	Yes	1	46	101024	2
37885	No	Non-Hispanic white persons	Some college or associate degree	Married	5	Female	47	79.5	61.9	22.6	10.1	No	No	No	2	57	99256	2
37886	No	Non-Hispanic white persons	High school grad/GED or equivalent	Married	4.97	Male	50	116.7	109.8	35.33	11.14	No	No	Yes	1	50	95934.6	2
37887	Yes	Non-Hispanic white persons	High school grad/GED or equivalent	Divorced	2.12	Female	67	123.2	104.4	41.3	12.06	No	Yes	Yes	2	53	87233.8	2
37897	Yes	Mexican Americans	9-11th grade	Married	2.2	Male	74	84.2	58.8	23.67	10.98	No	No	No	2	58	17908	2
37901	No	Non-Hispanic white persons	9-11th grade	Married	1.71	Male	77	104.2	81.1	25.74	11.57	Yes	Yes	Yes	1	44	34125.4	2
37905	No	Non-Hispanic white persons	College graduate or above	Divorced	0.63	Male	58	113.2	100.5	30.41	11.29	No	Yes	Yes	1	55	30699.6	2
37914	No	Non-Hispanic white persons	High school grad/GED or equivalent	Widowed	1.03	Female	78	103.5	74.6	30.03	11.98	No	No	Yes	2	46	60449.8	2
37916	No	Non-Hispanic white persons	High school grad/GED or equivalent	Married	2.58	Male	51	100.3	88.2	29.37	10.68	No	Yes	No	2	58	69524.6	2
37922	No	Non-Hispanic white persons	Less than 9th Grade	Married	1.14	Female	85	94	71.8	27.53	11.09	No	Yes	No	2	44	30336.4	2
37928	No	Non-Hispanic Black	Less than 9th Grade	Divorced	2.05	Female	76	91.1	79	29.84	10.25	No	No	Yes	2	46	19463.7	2
37929	No	Non-Hispanic Black	Some college or associate degree	Married	2.34	Male	78	115.8	89.9	31.93	12.21	No	No	Yes	1	51	9831.34	2
37930	No	Non-Hispanic Black	9-11th grade	Never married	2.42	Male	48	88.2	69.4	23.82	10.59	No	Yes	Yes	2	49	25918.8	2
37936	No	Non-Hispanic white persons	High school grad/GED or equivalent	Married	3.26	Male	44	103	81.8	28.47	11.39	No	Yes	Yes	1	49	112247	2
37944	No	Non-Hispanic white persons	College graduate or above	Married	5	Male	73	89	71.7	25.86	10.51	No	Yes	No	2	50	39544.6	2
37945	No	Non-Hispanic Black	Some college or associate degree	Never married	1.69	Female	53	77.3	52.7	24.19	10.65	No	Yes	No	2	48	30091.1	2
37953	No	Non-Hispanic white persons	High school grad/GED or equivalent	Married	4.22	Male	48	85	74.5	23.02	9.85	No	Yes	No	2	46	97483.1	2
37954	No	Non-Hispanic white persons	High school grad/GED or equivalent	Married	1.99	Female	51	72.6	49.1	19.04	10.36	No	Yes	No	1	55	92444	2
37957	No	Non-Hispanic Black	College graduate or above	Divorced	4.17	Female	49	125.4	125.3	44.13	11.2	No	Yes	Yes	2	51	26972.7	2
37967	No	Non-Hispanic Black	College graduate or above	Divorced	1.42	Female	68	136	117.3	41.41	12.56	No	No	Yes	1	49	18844.2	2
37978	No	Non-Hispanic white persons	College graduate or above	Married	3.12	Male	54	102.5	90.7	31.76	10.76	No	Yes	No	1	49	104617	2
37996	No	Non-Hispanic white persons	High school grad/GED or equivalent	Married	5	Female	45	93.6	64.6	25.68	11.65	No	Yes	Yes	2	50	91123.8	2
38000	No	Non-Hispanic Black	Less than 9th Grade	Married	0.82	Male	85	83.5	63.2	21.41	10.5	No	Yes	No	1	53	12320.8	2
38010	No	Non-Hispanic Black	High school grad/GED or equivalent	Divorced	0.75	Female	81	107.6	84.7	32.76	11.69	No	No	No	1	44	19353.7	2
38017	No	Non-Hispanic white persons	College graduate or above	Married	5	Male	48	113.2	94.4	29.53	11.65	No	No	No	1	58	99321.4	2
38023	No	Mexican Americans	High school grad/GED or equivalent	Married	2.8	Female	51	99	71.4	29.87	11.72	Yes	No	No	1	56	22334	2
38027	No	Non-Hispanic Black	High school grad/GED or equivalent	Married	1.67	Male	67	107.3	97.8	30.52	10.85	Yes	No	No	2	50	9822.59	2
38032	No	Non-Hispanic Black	9-11th grade	Divorced	2.73	Male	64	148.8	141.3	49.24	12.52	No	Yes	Yes	1	50	10987.3	2
38037	No	Mexican Americans	9-11th grade	Married	3.03	Female	50	97.2	95.1	40.26	9.97	No	No	No	2	55	25395.9	2
38042	No	Non-Hispanic Black	College graduate or above	Divorced	1.99	Female	63	89.7	63.3	25.36	11.27	No	Yes	No	1	48	14445.5	2
38045	No	Non-Hispanic white persons	Some college or associate degree	Living with partner	4.35	Male	40	96.2	80.9	26.27	10.7	No	Yes	No	1	49	112247	2
38055	Yes	Non-Hispanic white persons	9-11th grade	Married	4.24	Male	55	117.7	101.8	33.05	11.67	No	Yes	No	2	46	91877.5	2
38060	No	Non-Hispanic Black	9-11th grade	Widowed	0.64	Female	69	104.9	70.9	27.63	12.46	Yes	No	Yes	1	53	15830.4	2
38063	No	Non-Hispanic white persons	High school grad/GED or equivalent	Married	3.79	Male	71	98.9	84.6	24.91	10.75	No	Yes	Yes	2	47	48584.1	2
38065	No	Non-Hispanic Black	9-11th grade	Married	1.2	Male	66	108.7	85.4	26.92	11.76	No	No	Yes	2	49	9950.96	2
38071	No	Non-Hispanic white persons	High school grad/GED or equivalent	Widowed	0.31	Female	74	64.2	45.5	18.37	9.52	No	Yes	No	2	47	62964.7	2
38079	No	Non-Hispanic white persons	Some college or associate degree	Married	5	Female	40	76.5	56.8	21.59	10.15	No	No	No	1	49	117360	2
38081	No	Non-Hispanic white persons	College graduate or above	Living with partner	5	Female	44	93	75.5	28	10.7	No	No	No	1	55	93324.4	2
38082	No	Non-Hispanic Black	College graduate or above	Married	1.54	Male	47	85.2	74.8	27.11	9.85	No	Yes	Yes	1	53	27265.2	2
38098	No	Other Hispanic	Some college or associate degree	Widowed	1.67	Female	67	91.7	59.8	25.22	11.86	Yes	Yes	No	1	56	79987	2
38100	No	Other Hispanic	Some college or associate degree	Divorced	1.09	Female	65	107.6	83.1	34.5	11.8	Yes	Yes	Yes	1	44	13395.7	2
38110	No	Mexican Americans	Less than 9th Grade	Widowed	1.55	Female	65	101	69.8	29.2	12.09	No	Yes	No	1	58	5298.41	2
38116	No	Non-Hispanic white persons	College graduate or above	Divorced	5	Male	53	95.2	82.5	25.83	10.48	No	Yes	No	2	44	82142.5	2
38119	No	Non-Hispanic Black	9-11th grade	Separated	1.95	Female	81	88.8	56	23.64	11.87	No	No	No	1	49	26116.9	2
38120	No	Mexican Americans	College graduate or above	Divorced	4.18	Male	42	80.5	57.9	18.59	10.58	Yes	Yes	No	1	57	25338.3	2
38124	No	Non-Hispanic Black	High school grad/GED or equivalent	Divorced	1.59	Female	71	123	101.8	42.1	12.19	Borderline	Yes	Yes	2	50	19104	2
38138	Yes	Mexican Americans	College graduate or above	Married	2.41	Male	65	104.4	91.1	29.21	10.94	Yes	No	Yes	2	55	9787	2
38140	No	Other Hispanic	Some college or associate degree	Married	5	Male	44	96.4	86.5	29.69	10.36	No	No	No	2	54	27271.3	2
38143	No	Other races	Less than 9th Grade	Living with partner	0.22	Female	60	92.5	72.5	26.15	10.86	No	Yes	No	2	50	37574.2	2
38146	No	Non-Hispanic Black	9-11th grade	Married	3.03	Male	78	93.2	72.6	26.86	10.94	No	Yes	Yes	2	50	11561.2	2
38147	Yes	Non-Hispanic white persons	College graduate or above	Married	5	Male	77	102.6	79.2	25.19	11.53	No	No	No	2	52	32742	2
38148	No	Non-Hispanic white persons	High school grad/GED or equivalent	Married	2.1	Female	54	86.9	64.9	26.13	10.79	No	No	Yes	1	49	116641	2
38150	No	Non-Hispanic Black	Some college or associate degree	Married	3.88	Female	40	88.8	76.8	26.7	10.13	No	No	No	1	44	24099.6	2
38154	No	Non-Hispanic white persons	High school grad/GED or equivalent	Married	5	Male	66	121.1	110.6	35.22	11.52	No	Yes	Yes	2	44	59557.6	2
38156	No	Non-Hispanic white persons	College graduate or above	Married	5	Female	55	117.5	91.2	34.79	12.3	No	No	No	2	44	90565.7	2
38163	No	Mexican Americans	9-11th grade	Widowed	0.94	Male	64	111	92.7	29.69	11.53	Yes	Yes	No	2	58	4283.03	2
38166	No	Non-Hispanic white persons	College graduate or above	Divorced	4.97	Female	62	103	69.5	25.53	12.36	Yes	No	No	1	54	71827.3	2
38175	No	Non-Hispanic Black	College graduate or above	Widowed	5	Female	74	111.5	92.4	38.76	11.6	No	No	Yes	1	51	15491.2	2
38182	No	Non-Hispanic Black	9-11th grade	Separated	2.24	Male	56	109.1	103.2	28.35	10.74	No	Yes	No	2	49	25918.8	2
38186	No	Non-Hispanic white persons	Some college or associate degree	Married	4.87	Male	46	82.1	63.9	20.49	10.27	No	Yes	No	1	51	74618	2
38192	No	Non-Hispanic Black	High school grad/GED or equivalent	Married	3.41	Female	62	88.6	73.2	31.72	10.36	Yes	No	No	2	51	14461.9	2
38194	No	Non-Hispanic white persons	College graduate or above	Married	5	Male	65	100.8	83	27.23	11.06	No	Yes	Yes	2	49	63997	2
38207	No	Non-Hispanic Black	9-11th grade	Divorced	3.12	Male	60	95.2	70.9	25.58	11.31	No	Yes	Yes	1	49	12460.8	2
38219	No	Non-Hispanic Black	9-11th grade	Married	2.71	Female	40	119.2	106.3	40.26	11.56	No	Yes	No	2	49	25854.5	2
38220	No	Non-Hispanic white persons	Some college or associate degree	Married	3.41	Female	67	95.1	71	27.15	11.29	Yes	Yes	Yes	2	50	66054.4	2
38225	Yes	Non-Hispanic white persons	Less than 9th Grade	Widowed	2.23	Female	85	84.3	61.3	22.9	10.77	No	Yes	Yes	2	49	32005.3	2
38230	Yes	Non-Hispanic white persons	9-11th grade	Widowed	0.61	Female	74	121.7	81.2	35.57	13.51	Yes	No	Yes	2	49	41388.3	2
38235	No	Non-Hispanic white persons	College graduate or above	Married	2.71	Male	55	104	91.6	28.49	10.87	No	No	Yes	1	44	70430.1	2
38236	No	Non-Hispanic white persons	Less than 9th Grade	Living with partner	0.6	Male	41	93.5	85.3	27.2	10.12	No	Yes	Yes	2	44	35010.8	2
38239	Yes	Non-Hispanic white persons	Some college or associate degree	Married	5	Male	62	116.7	113	31.07	10.98	No	Yes	Yes	2	54	67020.9	2
38240	No	Non-Hispanic white persons	High school grad/GED or equivalent	Married	1.01	Male	75	105.4	83.8	26.93	11.51	Borderline	Yes	Yes	1	44	15357	2
38243	No	Non-Hispanic white persons	9-11th grade	Married	5	Male	55	103	90.1	29.56	10.85	No	No	No	1	48	78497.1	2
38246	No	Other races	Less than 9th Grade	Married	2.61	Female	44	90	68.3	27.22	10.89	No	No	No	2	52	78983.8	2
38250	No	Non-Hispanic white persons	9-11th grade	Widowed	0.73	Female	85	84	64.2	26.31	10.48	No	No	Yes	1	49	43037.6	2
38251	No	Non-Hispanic white persons	Some college or associate degree	Married	5	Male	58	94	78.9	25.38	10.58	No	Yes	No	2	46	78497.1	2
38259	Yes	Non-Hispanic white persons	Some college or associate degree	Married	3.55	Male	71	96	81	24.89	10.67	No	Yes	No	2	54	40973.5	2
38260	No	Non-Hispanic white persons	College graduate or above	Married	5	Male	69	113.8	92.2	28.05	11.85	No	Yes	No	1	44	54937.1	2
38270	No	Non-Hispanic white persons	College graduate or above	Divorced	1.59	Female	54	111	100.1	37.54	11.09	No	No	No	1	46	108894	2
38280	No	Non-Hispanic white persons	High school grad/GED or equivalent	Divorced	3.37	Male	54	79.7	55.7	19.59	10.68	No	Yes	Yes	2	46	91877.5	2
38284	No	Non-Hispanic white persons	College graduate or above	Married	4.42	Female	40	74.3	52.5	18.21	10.25	No	Yes	No	1	57	124922	2
38290	No	Non-Hispanic white persons	Some college or associate degree	Married	5	Male	73	113.8	93.8	28.95	11.75	No	Yes	No	2	54	44194.2	2
38306	No	Non-Hispanic Black	High school grad/GED or equivalent	Married	1.56	Female	60	123.6	122.1	44.74	11.19	Yes	No	No	1	45	15049.8	2
38318	No	Mexican Americans	Some college or associate degree	Married	1.68	Female	70	123	98.6	43.76	12.39	Yes	No	Yes	1	47	17883.3	2
38321	No	Non-Hispanic white persons	Some college or associate degree	Married	5	Male	46	101.2	88.6	29.84	10.75	No	Yes	Yes	2	53	113664	2
38322	Yes	Mexican Americans	Some college or associate degree	Widowed	1.23	Female	56	133.7	123.4	51.23	12.04	Yes	No	Yes	1	56	22510.2	2
38323	No	Non-Hispanic white persons	High school grad/GED or equivalent	Married	3.61	Female	40	95.2	76	28.09	10.92	No	Yes	No	2	47	111954	2
38342	No	Non-Hispanic white persons	College graduate or above	Married	5	Female	42	84.5	65.2	24.04	10.46	No	No	No	2	47	111954	2
38345	No	Mexican Americans	Less than 9th Grade	Never married	0.81	Male	46	105.5	87.8	27.49	11.26	No	Yes	No	1	56	23899.4	2
38349	No	Non-Hispanic Black	Some college or associate degree	Married	5	Male	57	82.1	65	23.85	10.18	No	Yes	No	1	51	21367.3	2
38358	No	Non-Hispanic white persons	College graduate or above	Married	4.3	Male	40	106.2	107	28.82	10.27	No	No	No	2	47	104387	2
38361	No	Non-Hispanic white persons	High school grad/GED or equivalent	Married	0.5	Male	40	92.9	76	25.16	10.66	No	Yes	No	1	44	75566.7	2
38364	No	Non-Hispanic white persons	9-11th grade	Married	2.6	Female	63	110.7	107	37.55	10.7	Yes	No	Yes	2	54	40177.3	2
38365	No	Non-Hispanic Black	College graduate or above	Married	5	Male	51	98.2	96.8	27.74	9.98	No	Yes	No	1	50	29663.9	2
38368	No	Non-Hispanic white persons	Some college or associate degree	Married	3.31	Female	60	95.4	70.9	29.86	11.33	No	Yes	No	1	52	63453.1	2
38377	No	Non-Hispanic white persons	Some college or associate degree	Married	5	Female	43	108.6	92.4	35.3	11.3	No	Yes	No	2	48	98022.5	2
38378	No	Non-Hispanic white persons	High school grad/GED or equivalent	Widowed	1.53	Female	78	107.8	79.4	32.38	12.1	No	Yes	No	2	44	54044.8	2
38388	No	Non-Hispanic white persons	Some college or associate degree	Married	1.36	Female	64	95.6	77.3	27.39	10.87	No	Yes	No	2	44	38222.8	2
38393	No	Non-Hispanic white persons	Some college or associate degree	Married	5	Female	51	116	97.7	38.07	11.74	Yes	No	Yes	2	47	112518	2
38394	No	Non-Hispanic white persons	Some college or associate degree	Living with partner	5	Male	47	102.3	95.1	29.91	10.49	No	Yes	No	2	47	107077	2
38402	No	Non-Hispanic Black	High school grad/GED or equivalent	Never married	1.09	Female	45	74.1	57.8	21.81	9.75	Yes	Yes	Yes	1	44	24254.2	2
38406	No	Mexican Americans	High school grad/GED or equivalent	Married	3.73	Female	49	106.5	84	36.21	11.62	No	Yes	No	1	56	22334	2
38409	No	Mexican Americans	9-11th grade	Divorced	0.78	Female	63	111	85	34.35	12.04	No	Yes	No	2	58	4638.8	2
38410	No	Mexican Americans	Some college or associate degree	Divorced	5	Female	63	93	77.4	30.93	10.57	No	Yes	Yes	2	45	7139.49	2
38414	No	Non-Hispanic Black	Some college or associate degree	Never married	1.87	Female	61	101.2	90.2	29.93	10.66	No	No	Yes	2	45	10383.3	2
38426	No	Non-Hispanic white persons	Some college or associate degree	Married	5	Male	53	123.8	133.5	40.48	10.71	No	No	Yes	2	53	105938	2
38427	No	Non-Hispanic Black	9-11th grade	Married	0.78	Male	77	109.6	90	30.96	11.55	No	No	Yes	1	52	11078.9	2
38433	No	Non-Hispanic Black	High school grad/GED or equivalent	Married	3.11	Female	72	109.1	81.1	30.75	12.11	Yes	No	Yes	1	51	16514.5	2
38444	No	Non-Hispanic Black	Some college or associate degree	Divorced	1.46	Female	59	109.5	87.5	31.3	11.71	Yes	Yes	Yes	1	48	26942.3	2
38446	No	Mexican Americans	Less than 9th Grade	Married	1.24	Female	55	105.3	76.5	31.19	12.04	Yes	Yes	No	1	47	18886.9	2
38449	No	Non-Hispanic white persons	College graduate or above	Married	5	Female	46	95.3	63.7	24.67	11.94	No	No	No	2	44	91123.8	2
38452	No	Non-Hispanic Black	9-11th grade	Married	1.94	Female	47	109.3	89.2	34.89	11.57	No	Yes	Yes	2	49	25854.5	2
38454	No	Non-Hispanic white persons	Some college or associate degree	Married	0.92	Male	72	95	68.5	24.47	11.48	No	No	Yes	1	46	18179.3	2
38466	No	Non-Hispanic Black	Some college or associate degree	Married	5	Male	66	134.7	130.3	42.79	11.8	No	No	No	1	51	7965.05	2
38469	No	Non-Hispanic white persons	Some college or associate degree	Married	4.87	Male	58	112.5	85.7	31.75	12.15	Yes	Yes	No	1	46	97668.6	2
38472	No	Non-Hispanic white persons	Some college or associate degree	Divorced	3.13	Male	45	102.4	88.4	26.98	10.89	No	Yes	No	1	54	96264.1	2
38482	No	Non-Hispanic white persons	High school grad/GED or equivalent	Married	2.27	Female	73	69.9	50.8	22.13	9.81	No	No	No	2	46	57323.3	2
38494	No	Non-Hispanic white persons	High school grad/GED or equivalent	Divorced	2.73	Male	50	114.6	104.9	30.78	11.19	Yes	No	Yes	2	49	83545.5	2
38500	No	Non-Hispanic Black	9-11th grade	Widowed	3.63	Male	65	118	99.6	32.67	11.82	Yes	Yes	Yes	2	50	9822.59	2
38504	No	Non-Hispanic white persons	Some college or associate degree	Married	4.66	Male	67	119	95	31.96	12.21	No	Yes	Yes	1	50	73979.6	2
38505	No	Non-Hispanic Black	9-11th grade	Divorced	0.78	Male	74	113.7	94.9	33.11	11.67	Yes	No	Yes	1	49	14666.4	2
38508	No	Non-Hispanic white persons	High school grad/GED or equivalent	Living with partner	0	Male	54	98.6	87.2	26.18	10.56	No	Yes	No	2	49	83545.5	2
38509	No	Non-Hispanic white persons	College graduate or above	Divorced	5	Male	67	98.5	79.3	26.59	11.06	No	No	No	2	50	60660.1	2
38514	No	Non-Hispanic white persons	College graduate or above	Never married	5	Female	46	148.4	134.4	51.27	12.8	No	No	Yes	2	54	97822.2	2
38528	No	Mexican Americans	High school grad/GED or equivalent	Married	2.69	Male	60	100.1	85.3	29.52	10.84	No	Yes	No	2	58	3055.18	2
38536	No	Non-Hispanic white persons	College graduate or above	Never married	5	Male	45	127.7	113	34.57	12.01	No	No	No	2	47	108280	2
38539	No	Non-Hispanic white persons	Some college or associate degree	Widowed	4.55	Female	70	91.9	71.9	27.36	10.84	No	No	Yes	2	44	51249.5	2
38549	No	Non-Hispanic white persons	College graduate or above	Married	5	Female	43	87.3	58.2	22.51	11.44	No	No	No	2	47	111954	2
38558	No	Non-Hispanic white persons	Some college or associate degree	Married	3.72	Male	45	84.5	64.8	23.21	10.5	No	No	No	1	47	94827.6	2
38562	Yes	Non-Hispanic white persons	High school grad/GED or equivalent	Married	2.73	Male	81	112.9	87	29.44	12.1	No	Yes	Yes	1	48	20722.1	2
38568	No	Non-Hispanic white persons	9-11th grade	Married	1.14	Female	67	116.5	97.9	40.54	11.77	Yes	No	Yes	2	46	40409.5	2
38571	No	Non-Hispanic white persons	College graduate or above	Married	3.79	Female	73	97.5	86.5	30.25	10.48	No	No	Yes	2	50	54503.2	2
38574	No	Non-Hispanic Black	Some college or associate degree	Divorced	2.51	Male	54	89.6	90.9	25.45	9.4	No	Yes	Yes	1	52	24517	2
38575	No	Non-Hispanic white persons	Some college or associate degree	Married	2.49	Male	66	118	109.7	32.76	11.27	No	Yes	No	1	49	80138.2	2
38577	No	Non-Hispanic white persons	Some college or associate degree	Divorced	1.13	Female	81	114.1	76.7	31.88	13.03	No	No	Yes	1	47	37824.7	2
38578	No	Non-Hispanic white persons	College graduate or above	Married	1.82	Female	46	99.2	79.1	30.52	11.15	No	No	No	2	47	111954	2
38580	No	Non-Hispanic white persons	Some college or associate degree	Separated	3.13	Male	59	92.6	75.1	21.5	10.69	No	Yes	Yes	1	54	89720.6	2
38588	No	Non-Hispanic white persons	Some college or associate degree	Married	5	Female	61	75.3	54.1	18.72	10.24	No	Yes	No	1	45	63971.4	2
38597	No	Non-Hispanic Black	High school grad/GED or equivalent	Divorced	2.82	Male	57	101.4	89.9	29.76	10.69	No	Yes	Yes	1	49	32456	2
38602	No	Non-Hispanic Black	College graduate or above	Married	5	Female	69	89.4	70.2	26.16	10.67	No	No	Yes	1	51	12841	2
38606	No	Non-Hispanic white persons	9-11th grade	Married	3.56	Male	77	116	96.1	35.34	11.83	No	Yes	No	2	46	43970.3	2
38607	No	Non-Hispanic white persons	College graduate or above	Married	3.11	Female	82	93.9	61.9	24.24	11.93	No	No	Yes	2	47	38107.4	2
38608	No	Non-Hispanic Black	Less than 9th Grade	Married	1.4	Female	74	87.2	56.7	23.12	11.58	No	No	Yes	1	51	16245.5	2
38612	No	Non-Hispanic white persons	College graduate or above	Divorced	3.99	Female	49	123.3	114.9	41.6	11.5	No	No	Yes	1	46	109565	2
38614	No	Non-Hispanic white persons	Some college or associate degree	Divorced	2.83	Male	58	109.3	85.6	29.83	11.81	No	Yes	No	1	45	83134.8	2
38615	No	Non-Hispanic Black	Some college or associate degree	Married	3.3	Female	46	97.6	89.4	37.99	10.32	No	Yes	Yes	2	48	25722.1	2
38621	No	Non-Hispanic Black	Some college or associate degree	Never married	2.23	Female	40	113.5	124.3	39.19	10.18	No	No	Yes	2	49	25854.5	2
38637	No	Other races	College graduate or above	Married	5	Male	69	100.2	88.1	29.78	10.68	No	Yes	Yes	1	49	12460.8	2
38640	No	Non-Hispanic white persons	9-11th grade	Married	1.65	Female	61	72	45.6	18.67	10.66	No	Yes	Yes	1	46	73762	2
38647	No	Non-Hispanic white persons	Some college or associate degree	Married	3.5	Male	43	89.9	83.8	25.08	9.82	No	Yes	No	2	53	107077	2
38649	No	Non-Hispanic white persons	College graduate or above	Divorced	5	Female	65	90.4	63.1	24.13	11.38	No	Yes	Yes	1	45	63971.4	2
38653	No	Non-Hispanic white persons	College graduate or above	Married	5	Male	50	90.5	83.3	21.53	9.92	No	No	No	1	56	100898	2
38659	No	Non-Hispanic Black	College graduate or above	Married	5	Male	43	108.1	103.6	31.28	10.62	No	No	No	2	45	17277.7	2
38669	Yes	Non-Hispanic white persons	College graduate or above	Married	3.79	Male	65	128.9	110.5	36.88	12.26	Yes	Yes	Yes	2	47	78903.2	2
38672	No	Non-Hispanic Black	Some college or associate degree	Married	5	Female	40	109.9	84.2	37.37	11.98	No	No	No	1	53	31274.8	2
38675	No	Non-Hispanic white persons	College graduate or above	Married	3.79	Female	73	79.3	65.2	24.81	9.82	No	Yes	Yes	2	47	62964.7	2
38676	No	Non-Hispanic white persons	College graduate or above	Married	5	Female	45	92	67	24.31	11.24	No	No	No	2	55	124922	2
38678	No	Non-Hispanic white persons	High school grad/GED or equivalent	Married	2.12	Female	68	86.2	61.5	25.63	10.99	No	No	Yes	2	44	63428.4	2
38679	No	Non-Hispanic white persons	9-11th grade	Married	3.18	Male	65	123	118.1	36.09	11.32	No	No	Yes	2	46	67849.1	2
38681	No	Non-Hispanic white persons	High school grad/GED or equivalent	Married	3.37	Male	41	84.7	71.2	20.69	10.04	No	Yes	No	1	46	104792	2
38689	No	Non-Hispanic Black	9-11th grade	Separated	0.78	Male	62	104.2	93.4	30.05	10.78	Yes	Yes	Yes	1	48	8960.3	2
38696	No	Mexican Americans	Less than 9th Grade	Widowed	2.21	Male	82	100.2	75.6	24.21	11.52	Yes	No	No	1	58	4483.27	2
38700	No	Non-Hispanic white persons	9-11th grade	Married	3.98	Female	64	91	66.2	28.02	11.18	No	No	Yes	2	56	50915.7	2
38702	No	Mexican Americans	Less than 9th Grade	Divorced	1.63	Female	54	93.6	58.9	26.71	12.2	No	No	No	2	55	24649.4	2
38703	No	Mexican Americans	High school grad/GED or equivalent	Divorced	0.39	Female	76	99.5	73.9	27.44	11.57	No	Yes	No	1	55	11184.7	2
38726	No	Other races	High school grad/GED or equivalent	Divorced	1.87	Male	47	98.4	88.8	28.63	10.44	No	No	Yes	1	45	34687.4	2
38732	No	Non-Hispanic Black	9-11th grade	Never married	0.8	Female	64	118.6	111.2	41.96	11.25	No	Yes	Yes	2	45	10496.3	2
38739	No	Non-Hispanic white persons	College graduate or above	Married	5	Female	55	103.8	83.3	30.16	11.37	No	Yes	No	2	44	91583.2	2
38741	No	Non-Hispanic Black	Some college or associate degree	Separated	1.4	Female	42	116.5	115.8	44.02	10.83	No	No	No	1	49	32474.7	2
38744	No	Non-Hispanic white persons	College graduate or above	Married	5	Male	57	96.5	78.6	27.01	10.88	No	Yes	No	1	54	89421.9	2
38745	No	Non-Hispanic white persons	College graduate or above	Married	5	Male	62	92.5	75.5	24.54	10.65	No	No	Yes	2	52	54172.9	2
38752	No	Non-Hispanic Black	9-11th grade	Never married	0.88	Female	47	91.7	75.6	26.56	10.55	No	Yes	No	1	50	28191.3	2
38755	No	Non-Hispanic white persons	Less than 9th Grade	Married	1.52	Male	67	116.3	92.5	27.77	12.09	Yes	Yes	Yes	2	49	62833.9	2
38764	No	Non-Hispanic white persons	High school grad/GED or equivalent	Married	3.9	Female	59	96	77	26.71	10.94	No	Yes	No	1	45	92689.5	2
38771	No	Non-Hispanic white persons	College graduate or above	Living with partner	5	Female	42	82	67.7	21.42	9.97	No	No	No	2	53	120177	2
38773	No	Non-Hispanic white persons	Some college or associate degree	Married	4.92	Male	64	134.6	109.2	41.66	12.88	No	No	No	2	51	61094.7	2
38775	No	Other races	High school grad/GED or equivalent	Married	0.85	Male	47	84.5	67.4	22.29	10.29	No	Yes	No	1	47	36876.7	2
38777	No	Non-Hispanic Black	High school grad/GED or equivalent	Married	1.71	Male	82	100.5	77.6	24.27	11.41	No	Yes	No	2	47	11907.1	2
38780	No	Non-Hispanic Black	Less than 9th Grade	Separated	1.02	Male	76	82.4	63.2	23.19	10.36	No	No	Yes	2	50	11561.2	2
38782	No	Non-Hispanic white persons	College graduate or above	Divorced	5	Male	51	107	101	31.77	10.65	No	Yes	No	1	57	139663	2
38788	No	Non-Hispanic white persons	High school grad/GED or equivalent	Married	3.43	Male	46	123.3	110.6	35.58	11.72	No	Yes	Yes	1	53	94295.2	2
38797	No	Other races	9-11th grade	Divorced	5	Male	45	112.8	112.1	32.58	10.65	No	Yes	Yes	2	50	93756.9	2
38798	No	Non-Hispanic white persons	College graduate or above	Married	5	Female	59	72.5	54.1	19.05	9.86	No	Yes	No	2	48	97747.6	2
38800	No	Mexican Americans	High school grad/GED or equivalent	Widowed	1.63	Male	52	76.7	57.9	19.55	10.08	No	No	No	2	55	25140	2
38803	No	Non-Hispanic Black	Some college or associate degree	Married	0.27	Male	47	105.4	95.6	31	10.78	No	Yes	No	2	45	17388.5	2
38813	No	Non-Hispanic white persons	College graduate or above	Separated	5	Male	42	96.8	87.6	24.34	10.34	No	No	No	1	54	95943.6	2
38819	No	Non-Hispanic white persons	High school grad/GED or equivalent	Married	5	Female	52	86.1	59.7	23.61	11.14	No	Yes	No	1	47	98539.5	2
38824	No	Non-Hispanic white persons	Some college or associate degree	Divorced	0.83	Female	59	72.5	54.8	22.72	9.79	No	Yes	No	2	46	50244.4	2
38825	No	Non-Hispanic white persons	High school grad/GED or equivalent	Divorced	5	Male	54	128.5	118.8	31.47	11.79	No	No	No	1	44	70430.1	2
38838	No	Non-Hispanic white persons	High school grad/GED or equivalent	Married	1.2	Female	63	96	68.7	26.15	11.58	No	Yes	Yes	2	50	64604.7	2
38843	No	Non-Hispanic Black	College graduate or above	Married	5	Female	42	87.7	75.1	29.48	10.12	No	No	No	1	51	23797.1	2
38849	No	Non-Hispanic white persons	Some college or associate degree	Married	2.03	Female	65	72.5	58.3	22.95	9.5	No	No	Yes	1	49	81956.4	2
38850	No	Other races	Some college or associate degree	Living with partner	4.44	Female	61	84.6	69.8	24.24	10.13	No	Yes	No	1	55	14360.9	2
38853	Yes	Non-Hispanic white persons	College graduate or above	Married	5	Male	60	104	84.7	27.59	11.3	No	Yes	No	1	49	80138.2	2
38854	No	Mexican Americans	Less than 9th Grade	Separated	1.87	Male	64	105.3	91.4	28.75	11.01	No	Yes	No	2	55	6419.93	2
38859	No	Non-Hispanic white persons	9-11th grade	Never married	2.45	Male	44	119.3	100.4	34.58	11.91	No	No	No	2	50	35295.8	2
38860	No	Non-Hispanic white persons	9-11th grade	Married	4.55	Female	54	90.7	69	26.19	10.92	No	No	Yes	2	50	97426.9	2
38861	No	Non-Hispanic white persons	9-11th grade	Divorced	3.79	Male	73	123.7	113.4	37.67	11.62	Yes	Yes	Yes	2	44	38825.9	2
38877	No	Mexican Americans	Less than 9th Grade	Married	2.25	Female	42	80	59.1	22.55	10.41	No	No	No	2	53	20669.5	2
38880	No	Non-Hispanic Black	Some college or associate degree	Separated	1.95	Female	67	102	80.4	29.78	11.38	No	Yes	Yes	1	52	15175	2
38885	No	Non-Hispanic white persons	High school grad/GED or equivalent	Married	2.27	Male	66	118.5	115.8	32.04	11.01	No	Yes	Yes	2	51	60399.5	2
38886	No	Non-Hispanic white persons	High school grad/GED or equivalent	Widowed	3.66	Female	77	102.9	65.4	25.74	12.72	No	Yes	No	1	45	51688.2	2
38888	No	Non-Hispanic Black	College graduate or above	Never married	5	Female	57	93.7	85.4	31.29	10.14	No	No	Yes	2	48	30091.1	2
38892	No	Non-Hispanic Black	9-11th grade	Married	3.13	Male	71	104.3	79.8	27.48	11.68	No	Yes	Yes	1	51	9831.34	2
38901	No	Non-Hispanic white persons	Some college or associate degree	Married	5	Male	53	106.2	92.4	27.74	11.05	No	Yes	Yes	2	44	81229.9	2
38910	No	Other races	College graduate or above	Married	1.17	Male	56	128	123.2	36.47	11.53	Borderline	Yes	Yes	1	53	33841.1	2
38914	No	Non-Hispanic white persons	Some college or associate degree	Married	3.63	Female	41	98.2	93	31.8	10.18	No	No	No	2	48	98022.5	2
38918	No	Non-Hispanic white persons	Some college or associate degree	Separated	2.09	Female	45	88.9	67.1	24.44	10.85	No	Yes	No	1	46	109565	2
38920	No	Other races	High school grad/GED or equivalent	Separated	1.16	Female	40	96.8	76.3	30.07	11.08	No	Yes	No	2	44	32795.1	2
38929	No	Non-Hispanic white persons	High school grad/GED or equivalent	Married	4.47	Male	59	109.7	98	31.46	11.08	No	Yes	No	2	44	82142.5	2
38933	Yes	Non-Hispanic white persons	Less than 9th Grade	Widowed	0.92	Male	85	90.1	58	21.83	11.83	No	No	No	2	46	11240.9	2
38936	No	Non-Hispanic white persons	College graduate or above	Married	5	Male	62	95.8	77.1	24.89	10.91	No	Yes	No	2	52	50225.1	2
38937	No	Non-Hispanic Black	9-11th grade	Widowed	0.84	Female	61	120.9	90.9	31.34	12.68	Borderline	Yes	No	1	48	14602.7	2
38942	No	Non-Hispanic white persons	Some college or associate degree	Married	2.58	Female	44	117	103.7	40.36	11.49	No	Yes	No	1	48	87765.1	2
38944	No	Mexican Americans	College graduate or above	Married	5	Female	60	112.6	89.2	33.25	11.92	No	No	No	1	55	6567.88	2
38947	No	Mexican Americans	High school grad/GED or equivalent	Married	3.48	Female	45	89.7	65.2	23.75	11.11	No	No	Yes	1	57	24649.4	2
38953	No	Non-Hispanic white persons	College graduate or above	Married	5	Male	54	97.6	84.3	26.13	10.63	No	Yes	Yes	1	57	111730	2
38958	No	Non-Hispanic Black	Some college or associate degree	Widowed	3.88	Female	69	133.5	151.9	55.12	10.83	Yes	Yes	Yes	2	48	15871	2
38961	No	Non-Hispanic Black	Some college or associate degree	Separated	1.02	Female	47	108.4	96.8	38.78	11.02	No	No	Yes	2	45	21074.6	2
38969	No	Non-Hispanic white persons	Less than 9th Grade	Divorced	1.22	Female	77	102.8	60.7	26	13.19	No	Yes	No	2	47	44502.2	2
38970	No	Non-Hispanic Black	9-11th grade	Divorced	0.61	Male	82	67.5	48.4	16.97	9.7	Yes	Yes	No	2	51	10558.2	2
38974	No	Non-Hispanic Black	College graduate or above	Married	3.03	Male	55	128.1	125.7	38.62	11.43	No	Yes	Yes	2	45	17388.5	2
38978	No	Mexican Americans	Less than 9th Grade	Widowed	1.81	Female	76	97.2	59.2	28.08	12.63	No	No	Yes	1	55	11040.2	2
38982	No	Non-Hispanic white persons	Some college or associate degree	Married	5	Male	45	122.7	115.9	33.68	11.4	No	Yes	Yes	1	53	98065.1	2
38986	No	Other races	College graduate or above	Married	5	Male	66	107.8	81.3	28.87	11.96	Yes	No	No	1	51	53538.9	2
38987	No	Mexican Americans	Some college or associate degree	Divorced	4.59	Male	61	130	102.9	34.74	12.82	Borderline	No	Yes	2	56	3906.91	2
38991	No	Non-Hispanic white persons	High school grad/GED or equivalent	Married	3.9	Female	59	100.6	84	30.89	10.98	No	No	No	1	48	87518.9	2
38995	Yes	Non-Hispanic white persons	College graduate or above	Divorced	3.11	Female	49	77.7	57.3	20.21	10.26	No	Yes	No	1	50	107620	2
38996	No	Non-Hispanic Black	Some college or associate degree	Married	5	Female	55	87.8	57.9	23.73	11.54	Yes	No	No	1	52	28302.9	2
39000	No	Non-Hispanic Black	Some college or associate degree	Married	5	Female	54	114.9	100.5	40	11.46	No	No	Yes	1	50	33037.2	2
39016	No	Non-Hispanic Black	High school grad/GED or equivalent	Married	4.92	Male	55	89.2	84.2	24.1	9.72	No	No	No	2	56	25918.8	2
39022	No	Non-Hispanic Black	College graduate or above	Living with partner	5	Male	55	96.7	84.8	25.46	10.5	No	Yes	No	1	51	21367.3	2
39035	No	Non-Hispanic Black	Some college or associate degree	Married	4.97	Female	47	76.1	78.3	29.8	8.6	No	No	No	1	51	23797.1	2
39040	No	Non-Hispanic white persons	9-11th grade	Married	1.67	Female	70	87	50.3	21.32	12.27	No	No	No	2	47	47982.6	2
39046	No	Non-Hispanic white persons	High school grad/GED or equivalent	Divorced	1.21	Male	70	122.2	99.1	32.18	12.28	No	Yes	Yes	2	50	15572.4	2
39051	No	Non-Hispanic white persons	Some college or associate degree	Married	2.27	Female	77	94.5	75.7	27.64	10.86	Yes	No	Yes	2	49	55215.5	2
39054	No	Non-Hispanic white persons	High school grad/GED or equivalent	Separated	0.71	Female	50	89.5	71.7	26.11	10.57	No	Yes	No	2	50	46780.5	2
39058	No	Non-Hispanic white persons	Some college or associate degree	Married	5	Male	42	111.4	105.6	29.72	10.84	No	Yes	No	1	49	112247	2
39060	No	Non-Hispanic white persons	9-11th grade	Married	1.56	Female	75	80.7	46.4	17.4	11.85	No	Yes	No	1	49	47853.3	2
39065	No	Non-Hispanic white persons	Some college or associate degree	Married	5	Female	55	137.2	132.9	44.77	11.9	Borderline	Yes	Yes	1	44	78787	2
39077	No	Non-Hispanic white persons	Some college or associate degree	Widowed	1.33	Male	75	97.2	80.1	25.8	10.86	No	No	No	2	49	16429.1	2
39079	No	Non-Hispanic white persons	High school grad/GED or equivalent	Married	0.78	Male	75	114.4	108.8	30.69	10.97	No	No	No	2	46	17101.4	2
39080	No	Non-Hispanic white persons	College graduate or above	Living with partner	0.34	Female	70	116	90.9	35.78	12.17	No	Yes	No	2	48	54508.8	2
39086	No	Non-Hispanic Black	Less than 9th Grade	Married	3.65	Male	62	125	116.8	38.23	11.57	Yes	No	Yes	1	49	12460.8	2
39092	No	Non-Hispanic white persons	College graduate or above	Married	5	Male	50	90.7	86.3	24.63	9.76	No	No	No	2	56	65198.4	2
39098	No	Non-Hispanic white persons	Less than 9th Grade	Married	0.91	Male	72	90.8	71	22.59	10.78	Yes	Yes	No	2	49	18030.6	2
39099	No	Non-Hispanic Black	High school grad/GED or equivalent	Divorced	1.56	Female	53	75.5	63.8	22.85	9.45	No	No	Yes	1	56	34746.6	2
39103	Yes	Non-Hispanic white persons	Less than 9th Grade	Married	1.89	Male	74	103.7	84.3	28.66	11.29	No	Yes	Yes	2	46	48542.9	2
39107	Yes	Non-Hispanic white persons	College graduate or above	Married	5	Male	52	96	79.9	27.52	10.74	No	No	Yes	2	46	91877.5	2
39110	No	Other races	High school grad/GED or equivalent	Married	5	Female	52	141.5	124.5	42.88	12.68	Yes	No	Yes	2	44	77644.9	2
39116	No	Non-Hispanic Black	College graduate or above	Married	5	Male	60	117.5	112.9	32.15	11.06	Yes	No	Yes	2	45	6866	2
39124	No	Non-Hispanic white persons	Some college or associate degree	Married	5	Female	58	86.9	65.2	24.94	10.76	No	No	No	2	50	91583.2	2
39126	No	Non-Hispanic white persons	High school grad/GED or equivalent	Married	1.89	Male	66	111.5	92.9	31.55	11.57	No	Yes	No	2	44	60302.3	2
39147	No	Non-Hispanic Black	9-11th grade	Never married	2.73	Male	60	90.7	73	26.72	10.62	No	No	No	1	52	12460.8	2
39148	No	Non-Hispanic white persons	Some college or associate degree	Divorced	0.98	Male	54	136.5	129.1	38.09	12.01	No	Yes	Yes	2	54	32775.1	2
39152	No	Non-Hispanic Black	College graduate or above	Married	5	Female	49	90.2	79	25.62	10.15	No	No	No	1	56	34746.6	2
39154	Yes	Mexican Americans	Some college or associate degree	Widowed	0.88	Female	50	85.5	62.5	24.94	10.81	No	Yes	Yes	1	48	17454.3	2
39158	No	Non-Hispanic Black	9-11th grade	Married	4.35	Female	49	86.1	73.9	27.58	10.02	No	Yes	No	1	51	23755.6	2
39161	No	Non-Hispanic white persons	Some college or associate degree	Married	5	Female	56	112.3	99.9	38.83	11.24	No	Yes	Yes	2	44	91583.2	2
39165	No	Non-Hispanic Black	College graduate or above	Married	5	Female	51	86.6	73.3	27.49	10.12	No	Yes	No	2	45	19365.8	2
39170	No	Non-Hispanic white persons	High school grad/GED or equivalent	Widowed	2.73	Male	77	113.1	78.8	30.17	12.74	No	Yes	No	2	56	44231.2	2
39177	No	Non-Hispanic white persons	College graduate or above	Divorced	1.57	Female	61	95.9	72.8	28.83	11.24	No	Yes	No	1	49	46439.7	2
39180	No	Non-Hispanic Black	Some college or associate degree	Married	5	Male	54	105.3	97	30.72	10.69	No	Yes	No	1	49	32456	2
39181	No	Non-Hispanic white persons	High school grad/GED or equivalent	Widowed	1.53	Female	81	90.2	59.1	21.47	11.73	No	Yes	Yes	2	53	42296.4	2
39190	No	Non-Hispanic white persons	College graduate or above	Married	5	Male	85	77	53.9	17.34	10.49	No	Yes	No	2	49	22903.9	2
39199	No	Non-Hispanic white persons	Some college or associate degree	Widowed	0.25	Male	51	96.8	78.5	25.87	10.93	No	Yes	Yes	1	46	36042	2
39203	No	Non-Hispanic white persons	High school grad/GED or equivalent	Married	2.34	Male	80	99.2	84	28.79	10.82	No	Yes	No	1	44	19604.9	2
39204	No	Non-Hispanic white persons	Some college or associate degree	Married	5	Female	42	106.4	95.9	36.59	10.87	No	Yes	No	1	49	117360	2
39213	No	Non-Hispanic white persons	Some college or associate degree	Married	3.88	Male	49	99.8	94.4	30	10.27	No	No	Yes	2	47	107077	2
39215	No	Non-Hispanic Black	9-11th grade	Divorced	3.13	Female	64	79	63.9	24.9	9.88	Yes	Yes	Yes	1	50	17713.5	2
39220	No	Non-Hispanic Black	Some college or associate degree	Widowed	4.68	Female	61	92.3	63.3	24.33	11.6	No	No	No	1	49	15175	2
39226	No	Non-Hispanic white persons	Some college or associate degree	Married	5	Male	79	103.2	82.1	25.23	11.39	No	Yes	Yes	1	45	45879	2
39229	No	Non-Hispanic Black	High school grad/GED or equivalent	Married	1.87	Male	57	110.4	113	31.57	10.39	Yes	Yes	No	2	50	26584.7	2
39230	No	Non-Hispanic white persons	High school grad/GED or equivalent	Married	1.49	Female	47	80	59.3	22.35	10.39	No	No	Yes	1	46	108347	2
39232	No	Non-Hispanic Black	Some college or associate degree	Widowed	2.82	Male	77	99.1	79.7	26.26	11.1	No	Yes	No	1	49	11078.9	2
39245	No	Non-Hispanic white persons	High school grad/GED or equivalent	Widowed	4.26	Male	83	108.2	81.2	27.64	12.01	Yes	Yes	No	1	50	26781.4	2
39246	Yes	Non-Hispanic white persons	9-11th grade	Widowed	5	Female	85	107.2	83.7	32.65	11.72	No	No	Yes	2	55	41020	2
39248	No	Non-Hispanic white persons	Some college or associate degree	Married	3.92	Male	60	93.1	75.6	25.2	10.71	No	No	No	2	56	50277.5	2
39249	No	Non-Hispanic white persons	College graduate or above	Married	3.73	Male	58	109.6	97.4	30	11.11	No	Yes	No	2	49	83545.5	2
39251	No	Non-Hispanic white persons	College graduate or above	Married	5	Female	67	78	58	21.99	10.24	No	Yes	Yes	2	48	70945.6	2
39265	No	Non-Hispanic white persons	High school grad/GED or equivalent	Married	2	Male	71	96	72.7	25.58	11.26	Yes	Yes	No	2	49	40961.7	2
39271	No	Non-Hispanic white persons	9-11th grade	Never married	0.75	Male	66	81.8	61.3	20.36	10.45	No	Yes	No	1	50	35324.8	2
39277	No	Non-Hispanic white persons	High school grad/GED or equivalent	Married	3.03	Male	66	97.6	69.4	26.48	11.72	No	Yes	No	2	49	63997	2
39278	No	Non-Hispanic white persons	Less than 9th Grade	Never married	0.71	Male	60	88.9	71.7	23.15	10.5	No	Yes	Yes	2	50	35300.2	2
39281	No	Non-Hispanic white persons	Some college or associate degree	Married	5	Female	50	73.4	63.5	22.71	9.21	No	No	No	1	44	78787	2
39285	No	Non-Hispanic white persons	College graduate or above	Married	5	Female	44	119.2	117.5	39.03	11	Yes	Yes	Yes	1	47	99477.9	2
39286	No	Non-Hispanic Black	College graduate or above	Never married	5	Female	44	97.6	77	27.94	11.12	No	No	No	2	45	19242.5	2
39288	No	Other races	High school grad/GED or equivalent	Widowed	2.81	Female	85	88.7	57.1	23.8	11.74	No	No	Yes	1	53	34056.7	2
39293	No	Non-Hispanic Black	Some college or associate degree	Married	1.55	Male	42	92.8	86.3	25.57	9.99	No	No	No	1	49	33724.8	2
39298	No	Non-Hispanic white persons	Some college or associate degree	Married	2.12	Female	48	126.4	108.4	39.96	12.14	No	Yes	No	2	44	92147.6	2
39302	No	Non-Hispanic Black	Some college or associate degree	Separated	1.07	Female	40	101.9	103.3	35.45	10.03	No	No	No	1	47	26017.1	2
39305	No	Non-Hispanic Black	Some college or associate degree	Married	5	Male	45	72.1	69.6	23.09	8.64	No	No	No	1	53	28081.5	2
39307	No	Non-Hispanic white persons	College graduate or above	Married	1.17	Male	81	78.3	54.8	21.92	10.58	No	Yes	No	1	44	8795.41	2
39314	No	Non-Hispanic white persons	College graduate or above	Married	5	Male	47	86.3	80.4	22.56	9.62	No	Yes	Yes	2	48	93752.3	2
39320	No	Non-Hispanic white persons	High school grad/GED or equivalent	Widowed	1.02	Female	66	81.8	62.3	22.91	10.36	No	No	No	2	49	38722.4	2
39323	No	Non-Hispanic white persons	College graduate or above	Married	3.9	Male	63	106.5	91.6	29.34	11.13	No	No	No	1	45	64631.2	2
39324	Yes	Non-Hispanic white persons	High school grad/GED or equivalent	Widowed	2.52	Female	85	103.7	77.6	33.11	11.77	No	Yes	Yes	1	44	26590.6	2
39328	No	Mexican Americans	High school grad/GED or equivalent	Married	4.17	Male	45	103.2	89.2	31.16	10.93	Yes	Yes	Yes	1	58	21063.3	2
39329	No	Non-Hispanic Black	9-11th grade	Married	4.35	Male	49	95.6	93.3	27.23	9.9	No	Yes	Yes	1	51	21330	2
39337	No	Non-Hispanic white persons	College graduate or above	Married	3.75	Female	42	72.9	55.6	19.65	9.78	No	No	No	2	56	101923	2
39343	No	Non-Hispanic white persons	Some college or associate degree	Divorced	1.43	Female	60	74.2	51.7	18.76	10.32	No	Yes	No	2	44	35152.2	2
39349	No	Non-Hispanic Black	Some college or associate degree	Never married	0	Female	49	102.5	91.1	36.08	10.74	No	No	Yes	2	45	21210.2	2
39350	No	Mexican Americans	College graduate or above	Divorced	3.66	Female	55	104	76.5	30.76	11.89	No	No	No	2	58	15510.9	2
39353	No	Non-Hispanic white persons	College graduate or above	Never married	5	Female	42	92.2	67.3	25.52	11.24	No	No	No	2	56	74227.5	2
39354	Yes	Non-Hispanic Black	College graduate or above	Married	1.77	Male	54	88.2	74.3	24.29	10.23	No	No	No	1	44	21638.9	2
39363	No	Non-Hispanic Black	High school grad/GED or equivalent	Married	1.2	Female	50	131.3	126.6	47.07	11.67	Yes	Yes	Yes	2	49	25854.5	2
39367	No	Non-Hispanic white persons	College graduate or above	Widowed	4.08	Female	64	97.2	87	29.82	10.42	No	Yes	No	2	44	63428.4	2
39368	No	Non-Hispanic white persons	College graduate or above	Married	5	Female	41	68.5	53.1	20.54	9.4	No	No	No	2	45	63295.4	2
39372	Yes	Non-Hispanic white persons	9-11th grade	Divorced	0.91	Male	66	131	115.6	35.68	12.18	Yes	Yes	Yes	2	44	37090.6	2
39374	No	Non-Hispanic Black	9-11th grade	Living with partner	1.32	Female	40	103.9	81.2	32.08	11.53	No	Yes	Yes	2	51	22386.3	2
39376	No	Non-Hispanic white persons	Some college or associate degree	Married	2.61	Male	80	93	63.7	21.63	11.65	No	Yes	No	2	58	18414.8	2
39378	No	Non-Hispanic white persons	9-11th grade	Married	2.62	Female	43	81	62.8	23.46	10.22	No	Yes	No	1	47	95335.3	2
39379	No	Mexican Americans	Less than 9th Grade	Married	2.18	Female	67	102.9	76.8	36.03	11.74	No	Yes	No	1	58	4847.98	2
39382	No	Non-Hispanic white persons	Some college or associate degree	Married	1.89	Female	76	104.6	76.8	27.87	11.94	No	Yes	No	2	46	58539	2
39389	No	Non-Hispanic white persons	Some college or associate degree	Married	2.23	Male	78	102.7	74	24.7	11.94	No	Yes	Yes	2	51	39374.7	2
39392	No	Non-Hispanic white persons	High school grad/GED or equivalent	Married	4.97	Female	46	112	93.2	32.9	11.6	No	Yes	No	1	50	107620	2
39399	No	Mexican Americans	College graduate or above	Married	5	Female	51	88.2	75	24.08	10.18	No	No	No	2	48	17797.1	2
39400	No	Non-Hispanic white persons	Some college or associate degree	Widowed	5	Female	67	95.9	72.6	26.51	11.26	No	No	Yes	2	47	77927.6	2
39402	No	Non-Hispanic white persons	Some college or associate degree	Married	5	Male	57	105	83.9	30.41	11.46	No	Yes	No	2	44	82142.5	2
39404	No	Non-Hispanic white persons	College graduate or above	Married	5	Male	48	96.2	78.4	25.95	10.86	No	Yes	Yes	2	47	107077	2
39405	No	Non-Hispanic white persons	Some college or associate degree	Married	5	Female	69	96.7	78	27.74	10.95	No	No	Yes	1	57	85975.2	2
39411	No	Other races	Some college or associate degree	Married	2.12	Female	44	84.3	61.4	24.47	10.76	No	Yes	Yes	1	46	91857.7	2
39413	No	Non-Hispanic white persons	High school grad/GED or equivalent	Never married	1.67	Female	53	115.7	94.3	36.93	11.91	No	No	Yes	1	47	48494.1	2
39422	No	Non-Hispanic white persons	9-11th grade	Married	3.41	Male	51	106.8	85	30.41	11.58	Yes	No	No	2	50	85543.3	2
39424	No	Non-Hispanic white persons	College graduate or above	Married	3.03	Female	66	85	57.2	24.03	11.24	No	No	Yes	2	44	63428.4	2
39429	No	Non-Hispanic white persons	College graduate or above	Married	5	Male	50	109.1	100.2	29.69	10.9	Yes	Yes	Yes	2	52	69682.3	2
39432	No	Non-Hispanic white persons	Some college or associate degree	Divorced	1.51	Male	49	97	81.4	27.39	10.75	No	No	No	2	44	87154.1	2
39433	No	Non-Hispanic white persons	High school grad/GED or equivalent	Married	1.21	Female	80	113	83.8	32.94	12.34	Yes	No	Yes	2	44	31406.3	2
39434	No	Non-Hispanic white persons	High school grad/GED or equivalent	Married	3.79	Female	70	81.9	58.7	19.21	10.69	No	No	No	2	50	51249.5	2
39436	No	Non-Hispanic Black	Some college or associate degree	Married	5	Male	48	78.5	68.5	22.44	9.48	No	Yes	No	1	52	25413	2
39438	No	Non-Hispanic white persons	Some college or associate degree	Divorced	3.9	Female	47	108	104.2	44.34	10.58	No	No	No	1	55	93324.4	2
39446	No	Non-Hispanic white persons	Some college or associate degree	Married	3	Female	43	84.2	66.2	23.94	10.35	No	No	No	2	44	91123.8	2
39454	No	Non-Hispanic Black	9-11th grade	Divorced	0.63	Male	67	95	72.8	25.07	11.13	No	Yes	Yes	1	48	8960.3	2
39455	No	Non-Hispanic white persons	Some college or associate degree	Married	5	Female	46	85.9	69.8	23.35	10.28	No	No	No	1	54	100314	2
39456	No	Non-Hispanic white persons	Some college or associate degree	Married	1.2	Male	50	96.1	81.6	24.69	10.64	No	Yes	No	1	46	35641.6	2
39459	No	Non-Hispanic white persons	Less than 9th Grade	Married	1.32	Male	81	96	65.7	26.45	11.84	No	Yes	No	2	48	22615.5	2
39463	No	Non-Hispanic white persons	Some college or associate degree	Married	0.9	Female	50	88	67.1	23.05	10.74	Yes	Yes	Yes	2	44	44421.6	2
39470	No	Non-Hispanic Black	9-11th grade	Married	3.41	Male	76	102.6	81.9	26.9	11.34	Yes	Yes	Yes	2	56	11712.3	2
39474	No	Non-Hispanic white persons	Less than 9th Grade	Married	3.85	Male	72	112.7	90	30.53	11.88	No	Yes	Yes	1	50	48227.7	2
39475	No	Non-Hispanic white persons	High school grad/GED or equivalent	Married	2.65	Female	75	75.5	43.6	19.91	11.43	No	Yes	Yes	2	49	52882.1	2
39476	No	Non-Hispanic white persons	College graduate or above	Married	4.73	Male	70	102.6	81.1	28.13	11.39	Borderline	No	No	2	46	44231.2	2
39477	No	Non-Hispanic Black	High school grad/GED or equivalent	Separated	1.67	Male	49	75.5	65.7	18.85	9.31	No	Yes	No	1	44	21638.9	2
39478	No	Non-Hispanic white persons	Some college or associate degree	Married	5	Male	57	120.7	106.2	34.36	11.71	No	Yes	Yes	1	49	104617	2
39490	No	Non-Hispanic white persons	Less than 9th Grade	Married	1.66	Male	69	99	79	25.97	11.14	Borderline	Yes	Yes	2	49	35761.5	2
39493	No	Non-Hispanic white persons	9-11th grade	Married	1.14	Male	82	97.2	64.5	24.13	12.1	No	No	No	2	44	22984.6	2
39502	No	Non-Hispanic Black	High school grad/GED or equivalent	Married	1.55	Male	60	109	106.6	34.3	10.56	No	No	Yes	1	49	12460.8	2
39505	No	Non-Hispanic white persons	Some college or associate degree	Married	5	Female	74	84	65.9	22.8	10.35	No	No	Yes	2	49	52882.1	2
39511	No	Other Hispanic	9-11th grade	Married	1.48	Female	65	85.6	50.2	23.42	12.08	No	Yes	Yes	1	55	35898.2	2
39533	No	Mexican Americans	Some college or associate degree	Married	3.64	Female	65	85.3	61.3	24.07	10.89	No	No	No	1	58	5866.18	2
39538	No	Non-Hispanic white persons	College graduate or above	Never married	1.02	Female	60	114.8	108.4	42.34	11.03	No	No	Yes	2	44	35941	2
39543	Yes	Non-Hispanic white persons	Some college or associate degree	Married	3.03	Female	76	96.4	66	26.51	11.87	No	Yes	Yes	2	50	53371.3	2
39547	No	Non-Hispanic white persons	College graduate or above	Married	2.96	Male	83	83.5	67.9	21.5	10.13	No	Yes	No	1	44	18654.6	2
39553	No	Non-Hispanic white persons	Some college or associate degree	Married	5	Female	70	105	85.5	31.79	11.36	No	No	Yes	2	44	51249.5	2
39564	No	Non-Hispanic Black	Some college or associate degree	Married	5	Female	43	104.3	78.8	30.21	11.75	No	Yes	No	2	50	25599.2	2
39570	No	Mexican Americans	Less than 9th Grade	Married	1.4	Female	51	102.6	74.5	28.85	11.89	Yes	No	No	1	56	23010.4	2
39577	No	Mexican Americans	Some college or associate degree	Never married	1.23	Female	67	93.5	65.3	27.18	11.57	No	No	Yes	2	55	9409.03	2
39584	No	Non-Hispanic Black	High school grad/GED or equivalent	Married	2.49	Female	72	132	129.9	48.06	11.58	No	Yes	Yes	1	51	16245.5	2
39588	No	Non-Hispanic white persons	Some college or associate degree	Married	3.48	Male	61	108	100	31.24	10.8	No	Yes	Yes	2	47	74526.4	2
39591	No	Non-Hispanic white persons	College graduate or above	Divorced	5	Female	61	81.9	57.6	23.98	10.79	No	Yes	No	2	56	50337.1	2
39593	No	Non-Hispanic white persons	College graduate or above	Married	4.56	Male	49	100.8	83.2	27.73	11.05	No	Yes	Yes	1	45	88901	2
39615	No	Non-Hispanic white persons	Some college or associate degree	Married	5	Male	46	131.9	140.1	39.26	11.14	Yes	No	No	2	47	107077	2
39621	No	Non-Hispanic white persons	Less than 9th Grade	Married	2.33	Male	78	99	73.4	24.75	11.56	No	Yes	Yes	2	49	42098.6	2
39626	No	Non-Hispanic white persons	College graduate or above	Married	5	Male	50	82.4	56.5	18.51	10.96	No	No	No	2	47	100920	2
39630	No	Mexican Americans	Less than 9th Grade	Married	3.92	Female	44	83.5	61.6	22.99	10.64	No	Yes	No	2	56	15303	2
39638	No	Non-Hispanic white persons	9-11th grade	Divorced	1.02	Female	70	82	54.6	22.61	11.1	No	Yes	Yes	2	48	40515	2
39641	No	Mexican Americans	College graduate or above	Never married	5	Male	42	94.3	83.6	26.39	10.31	No	No	Yes	2	54	19775.6	2
39646	No	Non-Hispanic white persons	Some college or associate degree	Married	5	Male	51	84.8	66.2	21.11	10.42	No	Yes	No	2	52	69682.3	2
39650	No	Non-Hispanic white persons	Some college or associate degree	Married	5	Male	45	112.3	95.8	28.39	11.47	No	No	No	2	48	93752.3	2
39659	No	Non-Hispanic Black	High school grad/GED or equivalent	Married	1.12	Female	84	110	94.8	34.32	11.3	No	Yes	Yes	1	55	19368.3	2
39662	No	Mexican Americans	Less than 9th Grade	Married	1.24	Male	50	101.4	85.8	30.84	10.95	No	Yes	No	1	47	20934.7	2
39674	No	Non-Hispanic white persons	High school grad/GED or equivalent	Widowed	3.06	Male	78	98.3	76.6	21.58	11.23	No	Yes	No	2	55	53725.8	2
39676	No	Non-Hispanic Black	College graduate or above	Widowed	5	Female	67	91	88.3	35.96	9.68	No	No	No	2	52	12614.5	2
39677	No	Non-Hispanic white persons	College graduate or above	Married	3.21	Male	49	130.3	122.3	35.89	11.78	No	No	Yes	2	44	87154.1	2
39690	Yes	Mexican Americans	Less than 9th Grade	Married	1.9	Male	69	96.3	67.6	24.89	11.71	No	Yes	No	1	56	4668.35	2
39695	No	Non-Hispanic white persons	Some college or associate degree	Divorced	5	Female	59	72.2	55.2	19.24	9.72	No	Yes	Yes	1	47	98868.6	2
39723	No	Non-Hispanic white persons	College graduate or above	Married	5	Male	59	108.7	92.4	27.14	11.31	No	Yes	Yes	2	52	69682.3	2
39725	No	Non-Hispanic white persons	9-11th grade	Married	1.71	Female	79	95.1	67.5	27.45	11.58	Yes	Yes	No	1	44	46426.4	2
39727	No	Non-Hispanic white persons	Less than 9th Grade	Married	1.45	Male	72	97.4	84.8	25.57	10.58	No	Yes	No	2	49	16130.5	2
39728	No	Non-Hispanic white persons	High school grad/GED or equivalent	Divorced	5	Female	64	104.1	84.4	29.03	11.33	Yes	No	Yes	2	55	86211.7	2
39729	No	Other races	Some college or associate degree	Separated	1.72	Female	44	81.8	66	24.93	10.07	No	Yes	No	2	52	77834	2
39732	No	Non-Hispanic white persons	Some college or associate degree	Married	2.88	Male	53	89.1	68.8	23.47	10.74	No	Yes	No	2	50	85543.3	2
39751	No	Non-Hispanic white persons	High school grad/GED or equivalent	Married	2.61	Female	75	100.7	71.1	30.45	11.94	No	No	Yes	1	55	59133.1	2
39752	No	Mexican Americans	Less than 9th Grade	Married	2.33	Male	72	92	77.6	27.2	10.44	Yes	No	No	1	56	6850.48	2
39755	No	Non-Hispanic white persons	High school grad/GED or equivalent	Married	4.4	Male	53	108	102.7	31.31	10.66	No	Yes	No	2	48	33528.3	2
39758	No	Non-Hispanic white persons	High school grad/GED or equivalent	Married	5	Male	51	106.6	94.3	26.51	10.98	No	No	No	2	54	86910.7	2
39761	No	Non-Hispanic Black	9-11th grade	Married	2.47	Male	56	98.2	85.1	27.44	10.65	No	No	Yes	1	49	32456	2
39764	No	Non-Hispanic white persons	Some college or associate degree	Married	3.41	Female	49	109.9	92.9	37.4	11.4	No	No	Yes	2	50	95962.7	2
39772	No	Non-Hispanic white persons	High school grad/GED or equivalent	Divorced	5	Male	61	103	83.5	28.36	11.27	No	Yes	No	1	49	80138.2	2
39782	No	Non-Hispanic white persons	Less than 9th Grade	Living with partner	4.18	Male	42	89.8	70.3	21.65	10.71	No	Yes	No	2	49	89638.6	2
39783	No	Non-Hispanic Black	College graduate or above	Married	1.56	Male	68	112.4	95.2	33.17	11.52	No	Yes	Yes	1	49	12460.8	2
39785	No	Non-Hispanic white persons	High school grad/GED or equivalent	Married	2.18	Female	71	99	78	25.07	11.21	No	Yes	Yes	1	48	55796.2	2
39790	No	Non-Hispanic white persons	High school grad/GED or equivalent	Married	3.79	Female	69	98.4	72.6	26.57	11.55	No	No	Yes	2	46	72450.2	2
39792	No	Mexican Americans	Less than 9th Grade	Married	1.34	Female	77	107.3	76.6	29.22	12.26	No	Yes	No	2	54	12343.8	2
39793	No	Non-Hispanic white persons	College graduate or above	Married	5	Male	70	102.6	93.7	29.05	10.6	No	No	Yes	2	48	44432.6	2
39796	No	Non-Hispanic white persons	9-11th grade	Living with partner	5	Female	61	115	92.7	36.48	11.94	No	Yes	Yes	2	49	68336.9	2
39797	Yes	Non-Hispanic white persons	High school grad/GED or equivalent	Widowed	2.45	Female	84	93.3	64.6	23.56	11.61	No	No	Yes	2	46	37715.7	2
39802	No	Non-Hispanic Black	9-11th grade	Living with partner	0.2	Female	45	117.9	100.5	39.65	11.76	No	Yes	No	2	53	32058.7	2
39804	No	Non-Hispanic white persons	College graduate or above	Living with partner	5	Female	42	68.8	51	19.82	9.63	No	No	No	1	44	79008.6	2
39814	No	Mexican Americans	Some college or associate degree	Divorced	0.91	Female	44	77	53.7	22.07	10.51	No	Yes	No	2	54	19928.2	2
39831	No	Non-Hispanic white persons	College graduate or above	Married	5	Male	66	111.2	99.4	29.11	11.15	No	No	Yes	2	49	62833.9	2
39839	No	Non-Hispanic Black	High school grad/GED or equivalent	Married	5	Male	75	105	85.9	29.24	11.33	No	Yes	Yes	1	51	9374.89	2
39842	No	Non-Hispanic white persons	College graduate or above	Married	5	Male	71	114.7	106.1	31.37	11.14	No	Yes	Yes	2	49	40961.7	2
39860	No	Non-Hispanic Black	College graduate or above	Married	5	Female	58	105.1	73.9	35.1	12.23	Borderline	No	Yes	1	44	24254.2	2
39861	No	Non-Hispanic Black	Some college or associate degree	Married	1.5	Male	63	107.7	88.7	26.34	11.44	Yes	Yes	Yes	1	44	9950.96	2
39864	No	Non-Hispanic white persons	College graduate or above	Married	2.06	Female	42	84.5	68.5	23.84	10.21	No	No	No	1	56	108836	2
39868	No	Mexican Americans	College graduate or above	Married	3.11	Male	58	111	98.8	30.77	11.17	No	Yes	No	1	56	22778.6	2
39869	No	Non-Hispanic white persons	College graduate or above	Married	5	Female	48	73.1	56	21.31	9.77	No	No	No	2	47	113212	2
39872	No	Non-Hispanic white persons	High school grad/GED or equivalent	Married	1.36	Male	64	103.7	81.8	26.83	11.47	No	Yes	Yes	2	46	65746	2
39873	No	Non-Hispanic Black	Some college or associate degree	Widowed	2.38	Female	57	105.9	91.6	35.12	11.06	No	No	No	2	45	19242.5	2
39876	No	Non-Hispanic white persons	9-11th grade	Widowed	1.25	Female	80	84.3	64.6	27.67	10.49	No	Yes	Yes	1	44	25723.6	2
39877	No	Non-Hispanic Black	9-11th grade	Divorced	2.65	Male	63	70.7	51.7	17.27	9.83	No	Yes	No	2	51	8970.43	2
39879	Yes	Non-Hispanic white persons	High school grad/GED or equivalent	Married	3.24	Female	79	94.6	64.9	23.02	11.74	No	Yes	No	1	46	60936.4	2
39884	No	Non-Hispanic white persons	Some college or associate degree	Living with partner	3.01	Female	47	76.3	66.5	22.27	9.36	No	Yes	No	2	46	101923	2
39892	No	Non-Hispanic Black	9-11th grade	Married	3.73	Male	60	81.8	59.5	20.78	10.6	No	Yes	No	1	51	7965.05	2
39894	No	Mexican Americans	9-11th grade	Married	1.34	Male	85	96	74	24.84	11.16	No	Yes	Yes	2	54	11801.6	2
39909	No	Non-Hispanic white persons	Some college or associate degree	Married	3.79	Male	81	94.5	73.2	24.51	11.05	No	Yes	No	2	50	21709.7	2
39919	No	Non-Hispanic Black	High school grad/GED or equivalent	Separated	1.02	Male	74	101.4	77	25.97	11.56	Yes	Yes	Yes	2	53	14478.5	2
39927	No	Non-Hispanic white persons	College graduate or above	Married	5	Male	46	102	87.1	23.78	10.93	No	No	No	1	45	88901	2
39929	No	Mexican Americans	Less than 9th Grade	Married	0.84	Male	76	94.4	63.7	23.89	11.83	No	Yes	Yes	2	55	9420.82	2
39930	No	Non-Hispanic white persons	Some college or associate degree	Never married	0.72	Male	50	78.5	57.7	19.37	10.33	No	Yes	No	1	49	30430.2	2
39931	No	Non-Hispanic white persons	9-11th grade	Never married	0.51	Male	56	117.7	93.9	31.67	12.15	No	Yes	No	2	44	30964.7	2
39932	No	Mexican Americans	Less than 9th Grade	Married	1.19	Male	63	129.5	119.2	39.74	11.86	Yes	Yes	Yes	2	53	13622.6	2
39936	No	Non-Hispanic white persons	Some college or associate degree	Separated	5	Female	42	80.7	74	23.22	9.38	No	No	No	1	54	100314	2
39949	No	Non-Hispanic Black	High school grad/GED or equivalent	Widowed	1.14	Female	63	98.9	72.5	25	11.62	Yes	No	Yes	2	45	10383.3	2
39953	No	Mexican Americans	College graduate or above	Married	5	Male	69	106.8	81.5	30.19	11.83	Yes	Yes	No	1	47	11651.5	2
39958	No	Mexican Americans	High school grad/GED or equivalent	Married	2.03	Female	78	87.2	66.1	23.36	10.73	Yes	No	Yes	1	58	6767.16	2
39961	No	Other Hispanic	Some college or associate degree	Married	5	Female	43	108.8	92.4	38.16	11.32	Yes	No	No	1	49	99498.4	2
39963	No	Non-Hispanic white persons	9-11th grade	Separated	0.78	Female	41	117.9	106	35.83	11.45	No	Yes	No	1	47	43816.6	2
39965	No	Non-Hispanic white persons	College graduate or above	Married	3.13	Female	78	83	54.3	22.03	11.26	No	Yes	Yes	1	50	59845.6	2
39966	No	Non-Hispanic white persons	College graduate or above	Divorced	1.33	Female	52	85.6	62.3	21.43	10.85	No	Yes	No	2	50	46780.5	2
39974	No	Mexican Americans	High school grad/GED or equivalent	Married	4.92	Female	49	102	89.1	36.19	10.81	No	No	Yes	2	53	20669.5	2
39978	No	Non-Hispanic white persons	Some college or associate degree	Married	2.12	Male	48	96.4	82	25.48	10.65	No	Yes	No	1	46	103627	2
39979	No	Non-Hispanic white persons	Some college or associate degree	Married	5	Male	47	117.6	111.6	36.44	11.13	No	No	No	1	46	103627	2
39986	No	Non-Hispanic white persons	Some college or associate degree	Married	5	Female	52	85	68.1	22.91	10.3	No	Yes	No	2	44	91583.2	2
39989	No	Other races	College graduate or above	Never married	0.76	Female	44	86.5	65.9	27.11	10.66	No	No	No	1	53	31475.4	2
39997	No	Non-Hispanic Black	9-11th grade	Widowed	0.05	Male	61	74.2	53.2	18.43	10.17	No	Yes	Yes	2	53	12301.1	2
40004	No	Non-Hispanic white persons	High school grad/GED or equivalent	Married	2.18	Female	51	111.8	81.8	31.75	12.36	No	Yes	Yes	1	47	98539.5	2
40005	Yes	Mexican Americans	High school grad/GED or equivalent	Married	1.95	Male	70	103.8	79.1	28.81	11.67	No	Yes	No	1	57	9792.11	2
40007	No	Non-Hispanic white persons	Some college or associate degree	Married	3.99	Male	69	108.2	91.9	28.88	11.29	No	Yes	Yes	1	46	71700.2	2
40008	No	Non-Hispanic white persons	Less than 9th Grade	Married	0.26	Male	73	127.5	102.1	35.16	12.62	Yes	Yes	Yes	1	49	57335.2	2
40010	No	Non-Hispanic white persons	Some college or associate degree	Widowed	3.35	Female	63	99.6	74.6	29.96	11.53	Yes	No	Yes	1	54	69039.1	2
40016	No	Other races	College graduate or above	Divorced	4.42	Male	41	82.4	59.9	23.02	10.65	No	Yes	No	1	54	95943.6	2
40024	No	Other races	College graduate or above	Married	3.08	Male	41	91.8	69	26	11.05	No	No	Yes	2	57	36917.3	2
40025	No	Mexican Americans	Less than 9th Grade	Married	1.5	Male	61	93.9	70.3	26.43	11.2	No	No	Yes	2	58	6433.52	2
40055	No	Non-Hispanic white persons	Some college or associate degree	Never married	0.1	Male	44	99.5	89.9	27.62	10.49	No	No	No	2	46	38335.3	2
40058	No	Non-Hispanic white persons	College graduate or above	Never married	1.99	Female	40	102.6	82.5	31.05	11.3	No	Yes	No	2	53	51748.7	2
40064	No	Mexican Americans	Less than 9th Grade	Married	1.07	Male	56	109.5	85	31.34	11.88	No	No	No	2	53	23668.7	2
40065	No	Non-Hispanic Black	Some college or associate degree	Divorced	4.49	Female	63	132.3	132.7	48.57	11.48	No	No	Yes	1	49	18844.2	2
40084	No	Mexican Americans	Less than 9th Grade	Married	2.35	Male	77	89	60.1	22.62	11.48	Yes	Yes	No	2	55	10310	2
40085	No	Mexican Americans	Some college or associate degree	Married	2.65	Female	62	94.2	77.9	32.93	10.67	No	No	No	2	57	7475.9	2
40092	No	Non-Hispanic Black	Some college or associate degree	Married	2.83	Female	43	99.7	74.2	29.65	11.57	No	No	Yes	2	50	25521	2
40097	No	Other Hispanic	Some college or associate degree	Married	5	Female	46	91.5	61.5	23.32	11.67	No	No	No	2	47	94915.3	2
40104	No	Non-Hispanic white persons	College graduate or above	Married	4.09	Male	81	77.9	57.9	17.89	10.24	No	Yes	No	2	50	22608.5	2
40106	No	Non-Hispanic Black	Some college or associate degree	Never married	0.93	Male	50	78.7	70.4	20.48	9.38	No	Yes	No	2	58	21360.7	2
40108	No	Non-Hispanic white persons	High school grad/GED or equivalent	Married	1.71	Male	46	95.5	84.6	27.22	10.38	No	Yes	No	2	46	37909.4	2
40110	No	Other races	Less than 9th Grade	Divorced	0.75	Female	65	94.5	62.8	24.75	11.92	No	Yes	Yes	1	50	43769.7	2
40111	Yes	Non-Hispanic white persons	Some college or associate degree	Divorced	2.09	Male	70	111.2	89.2	27.14	11.77	No	Yes	No	1	57	22045.1	2
40118	No	Mexican Americans	Less than 9th Grade	Married	1.68	Male	80	95.8	68.9	23.9	11.54	No	Yes	No	1	47	16449.5	2
40122	No	Mexican Americans	9-11th grade	Never married	0.97	Female	58	83.6	47.1	21.89	12.18	Yes	Yes	No	1	58	14160.5	2
40131	No	Non-Hispanic white persons	Less than 9th Grade	Widowed	0.84	Male	85	120.2	94.1	30.94	12.39	Yes	Yes	Yes	2	56	12281	2
40149	No	Non-Hispanic Black	High school grad/GED or equivalent	Married	5	Female	59	93.2	67.8	25.55	11.32	No	No	Yes	2	45	19242.5	2
40151	No	Non-Hispanic white persons	9-11th grade	Married	5	Male	54	110.8	98.5	33.18	11.16	No	Yes	No	2	46	33905	2
40152	No	Mexican Americans	College graduate or above	Married	5	Male	68	102.5	74.9	29.08	11.84	No	No	No	1	58	5547.11	2
40154	No	Mexican Americans	Less than 9th Grade	Married	0.75	Female	62	105.4	89.4	37.5	11.15	Yes	Yes	Yes	1	55	6915.24	2
40155	No	Non-Hispanic white persons	College graduate or above	Married	4.01	Female	40	95.5	83.2	31.24	10.47	No	No	No	1	52	92197.2	2
40172	No	Mexican Americans	Less than 9th Grade	Married	1.03	Male	68	87	61.1	23.14	11.13	No	Yes	No	1	56	6365.93	2
40178	No	Non-Hispanic white persons	College graduate or above	Married	3.13	Female	53	87	74.8	29.15	10.06	No	No	Yes	1	45	92689.5	2
40193	No	Non-Hispanic white persons	College graduate or above	Never married	4.18	Female	68	110.4	86.1	32.05	11.9	No	No	No	1	54	69039.1	2
40196	No	Other races	College graduate or above	Married	3.43	Male	59	105.7	80.8	30.49	11.76	No	No	No	1	54	89421.9	2
40200	No	Non-Hispanic white persons	High school grad/GED or equivalent	Divorced	2.49	Female	44	120.6	102.1	35.96	11.94	No	Yes	Yes	1	45	92950.2	2
40210	No	Non-Hispanic Black	Some college or associate degree	Divorced	2.93	Female	59	96.8	74.2	28.45	11.24	No	Yes	No	1	44	24254.2	2
40211	No	Non-Hispanic white persons	9-11th grade	Divorced	1.02	Female	62	124.2	105.1	41.21	12.11	No	Yes	Yes	2	58	42793.6	2
40217	No	Non-Hispanic white persons	College graduate or above	Married	4.92	Male	71	110	87.1	29.68	11.79	No	No	No	2	52	38455.1	2
40220	No	Non-Hispanic white persons	College graduate or above	Married	5	Female	45	85	68.7	25.57	10.26	No	Yes	No	2	47	92950.2	2
40225	No	Non-Hispanic white persons	Some college or associate degree	Divorced	3.03	Female	66	91.8	70.2	26.1	10.96	No	No	Yes	1	57	107469	2
40237	No	Non-Hispanic white persons	9-11th grade	Married	0.91	Male	85	106.7	80.4	24.51	11.9	No	Yes	Yes	2	51	10683.8	2
40244	No	Non-Hispanic Black	Some college or associate degree	Married	5	Male	46	95.3	80.4	26.77	10.63	No	No	Yes	2	57	27184.3	2
40249	No	Non-Hispanic white persons	College graduate or above	Married	3.7	Female	58	89.5	72.7	28.15	10.5	No	Yes	Yes	1	55	92752.8	2
40258	No	Non-Hispanic Black	Some college or associate degree	Widowed	4.17	Female	68	112.4	101.7	40.28	11.15	No	Yes	Yes	2	51	14461.9	2
40263	No	Non-Hispanic Black	College graduate or above	Married	1.84	Male	41	110.4	96.4	33.55	11.24	No	No	Yes	2	52	21267.5	2
40265	No	Non-Hispanic white persons	Some college or associate degree	Married	2.65	Female	52	89	65.1	22.74	11.03	No	No	No	1	54	48901.5	2
40277	No	Non-Hispanic white persons	Some college or associate degree	Married	3.18	Male	78	112.8	87.9	31.03	12.03	No	Yes	Yes	1	46	49780.4	2
40280	No	Mexican Americans	Some college or associate degree	Married	3.64	Male	66	104.3	85.6	29.83	11.27	No	Yes	No	1	58	4067.88	2
40282	No	Mexican Americans	High school grad/GED or equivalent	Married	1.4	Female	67	98	64.5	29.13	12.2	No	No	No	1	55	6579.16	2
40293	No	Non-Hispanic white persons	Some college or associate degree	Married	3.11	Male	82	101.7	79.5	27.25	11.41	No	No	Yes	2	47	28238.7	2
40295	No	Non-Hispanic Black	High school grad/GED or equivalent	Married	3.41	Male	64	117.8	107	35.06	11.39	Yes	Yes	Yes	2	51	9562.95	2
40298	No	Non-Hispanic white persons	High school grad/GED or equivalent	Never married	1.59	Male	52	97.5	88.9	27.93	10.34	No	Yes	Yes	2	50	31567.5	2
40302	No	Non-Hispanic white persons	College graduate or above	Never married	2.04	Male	55	106.2	89.7	30.21	11.21	No	No	No	2	48	87671.4	2
40308	No	Non-Hispanic white persons	Some college or associate degree	Divorced	1.13	Male	46	102.4	82.1	28.71	11.3	No	Yes	No	2	44	87154.1	2
40317	No	Non-Hispanic white persons	Some college or associate degree	Married	3.64	Male	60	139.8	129.7	43.79	12.28	No	No	Yes	2	49	62833.9	2
40318	No	Other races	College graduate or above	Married	2.49	Male	74	102.4	80.2	29.28	11.43	Yes	Yes	No	1	55	16199.9	2
40335	No	Other races	High school grad/GED or equivalent	Married	4.55	Female	61	101.6	84.8	31.76	11.03	Yes	No	Yes	2	51	14461.9	2
40338	No	Non-Hispanic white persons	High school grad/GED or equivalent	Married	2.49	Male	41	113.9	107	36.55	11.01	No	Yes	Yes	1	49	112247	2
40339	No	Non-Hispanic white persons	9-11th grade	Divorced	4.97	Female	50	79	57.7	24.94	10.4	No	No	No	1	58	87778.2	2
40345	No	Non-Hispanic white persons	High school grad/GED or equivalent	Divorced	2.5	Male	54	109.8	105.9	31.31	10.67	No	Yes	Yes	1	46	35641.6	2
40351	No	Other Hispanic	Some college or associate degree	Married	5	Female	56	87.9	69.4	28.05	10.55	No	Yes	No	1	58	77698.8	2
40353	No	Non-Hispanic white persons	High school grad/GED or equivalent	Married	2.42	Male	66	104.2	81.1	29.22	11.57	No	Yes	Yes	2	46	67849.1	2
40356	No	Non-Hispanic Black	Some college or associate degree	Never married	3.73	Male	48	89.5	83.4	26.23	9.8	No	Yes	No	2	52	26932.1	2
40358	Yes	Non-Hispanic white persons	Some college or associate degree	Living with partner	1.22	Female	63	102.5	78.6	30.17	11.56	No	Yes	No	2	44	63428.4	2
40363	No	Non-Hispanic white persons	College graduate or above	Married	5	Female	62	76.7	60	20.74	9.9	No	No	Yes	1	44	54376.3	2
40364	No	Mexican Americans	Some college or associate degree	Divorced	4.69	Male	52	97.3	89.4	28.76	10.29	No	No	No	2	54	19775.6	2
40369	No	Non-Hispanic white persons	High school grad/GED or equivalent	Married	2.27	Male	67	84.3	67.3	21.73	10.28	No	No	Yes	2	44	60302.3	2
40370	No	Non-Hispanic white persons	College graduate or above	Married	5	Male	48	89.8	75	22.27	10.37	No	Yes	Yes	2	47	108280	2
40373	No	Non-Hispanic white persons	9-11th grade	Living with partner	0.41	Male	43	83.9	64.8	23.52	10.42	No	Yes	No	1	46	39286.4	2
40380	Yes	Non-Hispanic Black	9-11th grade	Widowed	0.84	Female	70	113.1	100	36.95	11.31	No	Yes	Yes	1	52	19728.6	2
40382	No	Non-Hispanic white persons	Some college or associate degree	Widowed	3.55	Male	83	100.7	83.4	28.79	11.03	No	No	Yes	1	44	19661.5	2
40383	No	Non-Hispanic white persons	High school grad/GED or equivalent	Married	1.03	Female	63	88.2	66.6	24.82	10.81	No	Yes	No	1	48	33393.9	2
40386	No	Non-Hispanic white persons	College graduate or above	Married	3.73	Female	56	67.9	57.3	20.92	8.97	No	Yes	No	2	49	93147.4	2
40389	No	Non-Hispanic white persons	High school grad/GED or equivalent	Never married	1.14	Male	71	147	147.2	49.13	12.12	No	Yes	No	2	47	19132.1	2
40391	No	Non-Hispanic white persons	High school grad/GED or equivalent	Married	0.87	Male	69	101.5	83.4	30.01	11.11	No	Yes	No	2	46	34342.7	2
40399	Yes	Non-Hispanic white persons	College graduate or above	Married	4.02	Male	85	103	79.8	23.96	11.53	No	Yes	Yes	2	50	21709.7	2
40404	No	Other races	Some college or associate degree	Married	3.42	Female	40	85.6	63.9	22.94	10.71	No	Yes	Yes	1	47	99050.7	2
40408	No	Non-Hispanic Black	High school grad/GED or equivalent	Living with partner	3.98	Male	49	139.3	148.3	45.27	11.44	Yes	Yes	Yes	2	50	26584.7	2
40409	No	Mexican Americans	High school grad/GED or equivalent	Divorced	5	Female	40	83.4	67.3	25.18	10.17	No	Yes	No	2	57	19585	2
40410	No	Non-Hispanic white persons	Some college or associate degree	Married	2.65	Male	77	115	92.1	33.18	11.98	No	Yes	Yes	2	49	40961.7	2
40421	No	Non-Hispanic Black	High school grad/GED or equivalent	Married	1.87	Female	40	73.7	50.8	19.5	10.34	No	No	No	1	49	32474.7	2
40423	No	Non-Hispanic white persons	Some college or associate degree	Living with partner	2.04	Female	61	86.8	54.4	23.55	11.77	No	Yes	No	2	44	64773.6	2
40425	No	Mexican Americans	Less than 9th Grade	Widowed	0.73	Male	82	115.9	96.5	31.95	11.8	No	No	No	1	57	10774.9	2
40435	No	Mexican Americans	Some college or associate degree	Married	5	Male	51	86.9	69.7	26.01	10.41	No	Yes	No	1	56	22778.6	2
40452	No	Non-Hispanic Black	9-11th grade	Never married	3.42	Male	40	81	65.3	20.43	10.02	No	No	No	1	48	23995.3	2
40454	No	Non-Hispanic white persons	9-11th grade	Divorced	0.95	Female	51	91.5	65.3	24.46	11.32	No	No	No	2	44	88290.5	2
40459	No	Non-Hispanic white persons	High school grad/GED or equivalent	Married	5	Male	54	95.7	78.2	24.49	10.82	No	Yes	No	1	44	70430.1	2
40460	No	Non-Hispanic white persons	Some college or associate degree	Married	2.89	Female	45	71	52.8	19.87	9.77	No	Yes	No	1	46	108347	2
40461	Yes	Non-Hispanic white persons	High school grad/GED or equivalent	Married	5	Female	82	82.4	52.4	20.32	11.38	No	Yes	Yes	1	44	30399.8	2
40462	Yes	Non-Hispanic white persons	Some college or associate degree	Widowed	5	Female	81	104.2	62.4	28.64	13.19	No	Yes	Yes	1	50	37682.5	2
40474	No	Non-Hispanic white persons	High school grad/GED or equivalent	Married	1.25	Male	55	132.7	124.9	43.68	11.87	No	Yes	No	2	57	32650.9	2
40475	No	Non-Hispanic Black	High school grad/GED or equivalent	Never married	0.83	Female	51	78.5	59.8	24.79	10.15	No	No	Yes	2	45	20855.5	2
40485	No	Mexican Americans	High school grad/GED or equivalent	Widowed	1.64	Female	69	80.8	50.9	22.06	11.33	No	Yes	No	2	55	8820.97	2
40511	No	Non-Hispanic Black	High school grad/GED or equivalent	Married	4.56	Male	47	87.4	76.8	24.24	9.97	No	No	No	2	52	21337.9	2
40518	No	Non-Hispanic white persons	High school grad/GED or equivalent	Married	3.74	Female	62	129.6	126.6	47.88	11.52	No	No	No	1	44	56572.3	2
40531	No	Mexican Americans	Less than 9th Grade	Widowed	1.25	Female	69	102	74.6	30.07	11.81	Yes	No	Yes	1	57	9706.29	2
40532	No	Non-Hispanic white persons	Some college or associate degree	Married	3.36	Female	41	99.4	87	31.57	10.66	No	Yes	No	2	47	92950.2	2
40540	No	Non-Hispanic white persons	Some college or associate degree	Widowed	3.64	Male	82	104.6	75.5	28.52	12.04	No	Yes	No	2	53	29976	2
40544	No	Non-Hispanic white persons	College graduate or above	Separated	3.09	Male	50	112	104.1	30.25	10.98	No	No	No	1	53	91399.2	2
40545	Yes	Non-Hispanic white persons	Some college or associate degree	Divorced	3.03	Female	78	73.3	53.3	19.91	10.04	No	Yes	No	1	53	59319	2
40548	No	Non-Hispanic white persons	College graduate or above	Married	1.89	Female	64	108.9	77.7	32.85	12.35	Borderline	Yes	Yes	2	44	63428.4	2
40551	No	Non-Hispanic white persons	Some college or associate degree	Married	1.39	Male	65	121.1	106.6	32.76	11.73	No	Yes	Yes	2	50	31580.1	2
40557	No	Non-Hispanic white persons	College graduate or above	Married	5	Female	58	125.9	110.1	36.2	12	Yes	No	Yes	2	52	77690.9	2
40561	No	Non-Hispanic white persons	College graduate or above	Separated	5	Male	54	119.4	106.6	33.64	11.56	No	Yes	Yes	2	52	69682.3	2
40563	No	Non-Hispanic Black	9-11th grade	Married	3.74	Male	70	97.7	79.3	25.34	10.97	Yes	No	No	1	52	11078.9	2
40569	No	Non-Hispanic white persons	High school grad/GED or equivalent	Living with partner	1.72	Female	45	84.8	63.5	24.23	10.64	No	Yes	No	1	47	43816.6	2
40570	No	Non-Hispanic white persons	High school grad/GED or equivalent	Married	3.41	Female	75	73.5	62.6	22.5	9.29	No	Yes	No	2	48	54508.8	2
40574	No	Non-Hispanic Black	Some college or associate degree	Married	4	Female	47	106	91.1	33.5	11.11	Yes	No	Yes	2	45	19242.5	2
40575	Yes	Non-Hispanic white persons	High school grad/GED or equivalent	Widowed	2.45	Male	85	108.7	82.6	28.48	11.96	No	Yes	Yes	2	44	22984.6	2
40587	No	Non-Hispanic white persons	Some college or associate degree	Married	5	Male	45	85.1	71.7	25.59	10.05	No	No	Yes	2	46	97483.1	2
40591	No	Non-Hispanic Black	Some college or associate degree	Married	3.94	Male	48	93.5	95.1	28.81	9.59	No	No	No	1	51	21367.3	2
40592	No	Other races	College graduate or above	Married	5	Female	40	77.4	59.8	22.87	10.01	No	No	No	2	55	124801	2
40596	No	Non-Hispanic Black	High school grad/GED or equivalent	Never married	0.27	Male	44	78.3	63.5	23.38	9.83	No	Yes	No	2	45	17388.5	2
40598	No	Non-Hispanic Black	High school grad/GED or equivalent	Separated	0.68	Female	69	110.2	84.9	32.35	11.96	Yes	No	Yes	2	45	9739.96	2
40599	No	Non-Hispanic white persons	High school grad/GED or equivalent	Married	3.41	Female	71	95.5	78.1	28.04	10.81	No	No	Yes	2	47	72328.3	2
40606	No	Non-Hispanic Black	9-11th grade	Living with partner	1.49	Male	57	81.7	70.6	22.08	9.72	No	Yes	No	2	56	19449.3	2
40607	No	Non-Hispanic Black	College graduate or above	Married	5	Female	40	84.2	73.5	27.06	9.82	No	No	No	2	52	23916.8	2
40614	No	Non-Hispanic Black	9-11th grade	Married	5	Male	70	87.6	72.3	23.47	10.3	No	Yes	Yes	1	55	11915.3	2
40633	No	Mexican Americans	9-11th grade	Divorced	5	Male	51	98.2	82.1	25.77	10.84	No	No	No	1	58	15320.9	2
40637	No	Non-Hispanic white persons	Less than 9th Grade	Married	4.24	Male	53	134.7	127.7	39.99	11.92	Yes	Yes	Yes	2	44	82142.5	2
40639	No	Non-Hispanic white persons	College graduate or above	Married	5	Male	47	104.1	98.9	28.37	10.47	No	No	No	1	45	88901	2
40643	No	Mexican Americans	High school grad/GED or equivalent	Married	1.24	Male	67	94	67	22.7	11.48	Yes	Yes	Yes	1	58	3055.18	2
40644	Yes	Non-Hispanic white persons	9-11th grade	Separated	0.9	Male	71	110	86.3	29.17	11.84	Yes	Yes	Yes	2	44	15289.4	2
40646	No	Non-Hispanic white persons	Some college or associate degree	Married	1.59	Male	51	102.5	87.7	25.79	10.95	No	Yes	No	1	55	82914.6	2
40660	No	Non-Hispanic white persons	High school grad/GED or equivalent	Married	2.27	Male	64	93.1	69.9	24.39	11.14	No	Yes	No	2	46	67849.1	2
40661	No	Non-Hispanic white persons	High school grad/GED or equivalent	Divorced	3.66	Female	49	92.9	73.3	27.52	10.85	No	No	No	1	48	88058.2	2
40683	No	Non-Hispanic white persons	Some college or associate degree	Widowed	0.91	Female	57	106	86.5	35.77	11.4	Yes	Yes	No	2	49	45687.9	2
40688	No	Non-Hispanic white persons	Some college or associate degree	Married	1.37	Male	43	102	91.6	27.17	10.66	No	No	Yes	2	52	89638.6	2
40700	No	Non-Hispanic Black	Less than 9th Grade	Married	1.48	Female	51	141.4	121.8	45.9	12.81	No	No	No	1	49	32474.7	2
40702	No	Non-Hispanic white persons	High school grad/GED or equivalent	Married	5	Male	49	130.6	106.5	38.28	12.66	No	No	No	2	47	88901	2
40705	No	Non-Hispanic Black	9-11th grade	Widowed	1.12	Male	72	100.7	89.4	28.5	10.65	No	Yes	Yes	2	49	11712.3	2
40711	Yes	Non-Hispanic Black	High school grad/GED or equivalent	Never married	0.84	Male	68	84.5	68.9	21.97	10.18	No	Yes	Yes	1	52	9412.8	2
40714	No	Non-Hispanic white persons	College graduate or above	Divorced	4.87	Female	42	90.4	81.5	30.67	10.01	No	No	Yes	1	57	156152	2
40717	Yes	Mexican Americans	Less than 9th Grade	Widowed	0.69	Female	74	90.6	61.7	26.43	11.53	No	No	No	2	54	12343.8	2
40718	No	Mexican Americans	9-11th grade	Married	1.56	Male	82	100.4	73.7	23.96	11.69	No	Yes	No	2	58	8966.53	2
40725	No	Non-Hispanic white persons	High school grad/GED or equivalent	Married	1.92	Male	40	82.8	72	24.68	9.76	No	No	No	2	46	97483.1	2
40726	No	Non-Hispanic white persons	Some college or associate degree	Married	5	Male	48	133	123.7	38.61	11.96	Yes	Yes	Yes	2	48	93752.3	2
40737	No	Non-Hispanic white persons	Some college or associate degree	Married	5	Female	63	100.7	84	31.04	10.99	No	No	No	2	52	53619.8	2
40739	No	Non-Hispanic white persons	9-11th grade	Married	5	Female	44	100	79.2	28.2	11.24	No	Yes	Yes	2	44	92147.6	2
40746	No	Mexican Americans	College graduate or above	Married	5	Female	41	103.3	102.3	36.86	10.21	No	Yes	No	2	48	19494.2	2
40752	No	Mexican Americans	9-11th grade	Married	2.3	Female	49	91.4	64.6	26.01	11.37	No	No	No	2	58	15389.4	2
40755	No	Non-Hispanic white persons	9-11th grade	Married	1.82	Female	70	102.4	78.9	31.01	11.53	No	No	No	2	44	54044.8	2
40763	No	Non-Hispanic white persons	High school grad/GED or equivalent	Divorced	1.25	Female	66	97.2	76.6	27.53	11.11	No	Yes	Yes	2	47	46565.2	2
40765	No	Non-Hispanic white persons	College graduate or above	Married	4.83	Female	59	71.7	51.8	18.89	9.96	No	Yes	Yes	1	48	108894	2
40767	No	Non-Hispanic white persons	Some college or associate degree	Divorced	2.09	Female	61	79.8	65.4	25.84	9.87	No	Yes	No	1	56	77899.5	2
40771	No	Non-Hispanic Black	College graduate or above	Never married	1.22	Male	48	92.6	83.3	25.74	10.15	No	No	Yes	2	46	28553.2	2
40772	No	Non-Hispanic white persons	Some college or associate degree	Married	3.73	Male	56	91	74.8	22.38	10.52	No	Yes	Yes	1	49	104617	2
40773	No	Non-Hispanic white persons	High school grad/GED or equivalent	Married	2.12	Male	72	110.6	97	31.35	11.23	No	Yes	No	2	44	39544.6	2
40790	No	Other races	Some college or associate degree	Divorced	2.63	Female	51	120	105.5	38.61	11.68	No	Yes	No	2	48	30091.1	2
40797	No	Mexican Americans	Some college or associate degree	Married	3.54	Male	41	127.3	133.3	41.93	11.03	No	No	No	1	56	22778.6	2
40800	No	Non-Hispanic white persons	High school grad/GED or equivalent	Married	2.88	Male	81	123.6	99.2	31.38	12.41	No	Yes	Yes	2	50	22608.5	2
40801	No	Non-Hispanic white persons	College graduate or above	Married	5	Female	60	116.6	101	36.52	11.6	No	Yes	No	2	54	76712.6	2
40804	No	Non-Hispanic white persons	Some college or associate degree	Widowed	3.13	Female	54	97.2	71.4	28.39	11.5	No	Yes	No	1	45	92689.5	2
40807	No	Non-Hispanic white persons	College graduate or above	Married	1.74	Male	76	109.7	94.4	30.27	11.29	No	No	No	2	50	41181.8	2
40810	No	Non-Hispanic white persons	High school grad/GED or equivalent	Married	1.6	Male	71	117.5	102.9	32.92	11.58	No	Yes	Yes	1	53	18302.2	2
40812	No	Non-Hispanic Black	Some college or associate degree	Married	4.35	Male	40	97.3	99.2	29.14	9.77	No	No	No	1	50	29474.9	2
40824	No	Non-Hispanic white persons	Some college or associate degree	Married	2.65	Male	71	105.2	77.4	26.69	11.96	No	Yes	No	1	44	35813.8	2
40828	No	Non-Hispanic white persons	High school grad/GED or equivalent	Married	0.35	Male	43	99.2	84.1	29.62	10.82	No	Yes	Yes	2	50	35295.8	2
40829	No	Mexican Americans	Less than 9th Grade	Separated	1.87	Female	56	96.8	73.8	27.24	11.27	Yes	No	No	2	55	20792.5	2
40831	No	Other races	Some college or associate degree	Divorced	2.81	Female	63	115	110.2	40.97	10.95	No	No	No	1	49	12980.8	2
40838	No	Non-Hispanic white persons	Less than 9th Grade	Widowed	1.84	Female	73	86.2	60.9	24.74	11.05	Yes	Yes	Yes	1	48	56065.2	2
40842	No	Non-Hispanic white persons	Some college or associate degree	Married	3.03	Male	76	118.3	98.8	31.5	11.9	No	Yes	Yes	2	50	40938.9	2
40849	No	Non-Hispanic white persons	Some college or associate degree	Married	4.01	Male	46	108.1	107.9	33.12	10.41	No	No	No	1	52	88180.8	2
40850	Yes	Non-Hispanic white persons	Some college or associate degree	Married	3.21	Male	56	119.8	106.9	36.26	11.59	Yes	Yes	No	2	57	88479.1	2
40852	Yes	Non-Hispanic white persons	Some college or associate degree	Married	1.89	Male	85	83	55.4	20.18	11.15	No	Yes	No	2	50	22984.6	2
40861	No	Non-Hispanic Black	College graduate or above	Divorced	5	Female	46	82.2	76.7	26.67	9.39	No	No	No	2	56	22309.5	2
40871	No	Non-Hispanic white persons	High school grad/GED or equivalent	Widowed	1.43	Female	79	65.2	47.5	20.59	9.46	No	No	Yes	2	54	61983	2
40875	No	Non-Hispanic white persons	Some college or associate degree	Never married	0.52	Female	51	122.7	115.2	48.07	11.43	No	Yes	Yes	1	52	45095	2
40881	No	Non-Hispanic white persons	High school grad/GED or equivalent	Living with partner	0.55	Male	41	123.3	112.2	37.4	11.64	No	Yes	Yes	2	53	44202	2
40886	No	Mexican Americans	9-11th grade	Married	1.95	Female	64	104	86.6	34.6	11.18	No	Yes	Yes	1	53	11584	2
40888	No	Mexican Americans	Less than 9th Grade	Married	2.34	Male	66	105	92.2	32.9	10.94	No	Yes	No	2	58	3361.81	2
40890	No	Non-Hispanic white persons	9-11th grade	Married	0.61	Female	40	64.5	41.1	18.27	10.06	No	Yes	No	2	56	30949.5	2
40899	No	Non-Hispanic white persons	9-11th grade	Married	5	Female	50	103.2	79.7	30.18	11.56	No	No	Yes	2	50	91583.2	2
40908	No	Other races	Some college or associate degree	Widowed	1.67	Male	41	119.6	118.8	37.92	10.97	No	Yes	No	1	48	104792	2
40912	No	Mexican Americans	Less than 9th Grade	Married	1.87	Male	61	94.2	78.5	26.05	10.63	No	Yes	No	2	58	5840.49	2
40921	No	Non-Hispanic white persons	Some college or associate degree	Married	4.36	Female	52	105.6	82.5	29.34	11.63	No	Yes	No	1	49	116641	2
40930	No	Non-Hispanic white persons	College graduate or above	Widowed	5	Female	67	101	81.1	27.74	11.22	No	Yes	No	2	53	84476.3	2
40933	No	Mexican Americans	College graduate or above	Divorced	3.13	Male	52	95.3	75.1	25.74	11	Yes	Yes	Yes	1	55	18866.3	2
40936	No	Non-Hispanic Black	Some college or associate degree	Divorced	1.25	Female	58	76.8	57.3	22.22	10.15	No	No	No	1	52	28302.9	2
40951	No	Non-Hispanic Black	College graduate or above	Married	2.47	Female	53	131.4	110.2	39.09	12.52	No	No	Yes	1	49	32474.7	2
40953	No	Non-Hispanic white persons	Some college or associate degree	Married	4.25	Male	42	100.2	85.9	29.34	10.81	No	No	No	2	50	35295.8	2
40961	No	Non-Hispanic white persons	High school grad/GED or equivalent	Married	3.5	Female	53	78.8	59.1	21.52	10.25	No	Yes	No	2	44	90565.7	2
40963	No	Non-Hispanic white persons	College graduate or above	Divorced	2.65	Male	55	138.7	131.4	39.67	12.1	Borderline	No	Yes	2	50	85543.3	2
40965	No	Mexican Americans	Some college or associate degree	Married	5	Male	50	97.9	79.8	27.74	10.96	No	Yes	Yes	1	55	18866.3	2
40980	No	Non-Hispanic white persons	High school grad/GED or equivalent	Married	2.25	Female	40	125.6	109.8	43	11.99	Yes	Yes	Yes	2	55	124922	2
40985	No	Non-Hispanic white persons	College graduate or above	Married	3.88	Female	44	78.6	66.1	20.98	9.67	No	Yes	No	1	55	93013.7	2
40988	Yes	Mexican Americans	College graduate or above	Married	5	Male	52	101.2	89	28.7	10.73	No	No	No	1	54	20187.7	2
41005	No	Non-Hispanic Black	Less than 9th Grade	Married	4.09	Male	65	93.7	81.1	23.32	10.4	No	Yes	Yes	1	51	7965.05	2
41008	No	Non-Hispanic white persons	Some college or associate degree	Separated	0.05	Female	40	89.8	65.5	23.54	11.1	No	No	Yes	1	54	100649	2
41013	No	Non-Hispanic Black	High school grad/GED or equivalent	Widowed	0.71	Female	64	113.8	91.6	32.15	11.89	No	Yes	Yes	2	50	14854.5	2
41014	No	Non-Hispanic Black	Some college or associate degree	Never married	4.08	Male	55	107.5	81.2	30.12	11.93	No	Yes	Yes	1	58	28623.6	2
41019	No	Non-Hispanic white persons	College graduate or above	Never married	4.52	Female	58	79	54.7	19.31	10.68	No	No	No	2	52	37979.8	2
41021	No	Other Hispanic	9-11th grade	Married	2.21	Male	66	97.2	66.5	28.19	11.92	No	No	No	1	58	49622.2	2
41022	No	Non-Hispanic Black	9-11th grade	Married	5	Male	66	102.5	103	31.13	10.1	Yes	Yes	Yes	2	49	7960.36	2
41024	No	Non-Hispanic Black	Some college or associate degree	Married	2.87	Male	41	98.2	99.3	31.52	9.85	Yes	Yes	No	1	49	33724.8	2
41025	No	Other races	Some college or associate degree	Married	5	Male	59	107	99.4	31.13	10.73	No	No	Yes	2	47	100920	2
41026	No	Non-Hispanic Black	Less than 9th Grade	Married	0.32	Female	83	75.9	51	24.46	10.63	No	No	Yes	1	49	26116.9	2
41027	No	Non-Hispanic Black	College graduate or above	Married	3.98	Female	43	105.3	85	32.15	11.42	No	No	No	1	50	28240.5	2
41028	No	Non-Hispanic white persons	College graduate or above	Married	5	Female	51	87.4	75.6	28.59	10.05	No	No	No	1	54	99699.3	2
41030	No	Non-Hispanic white persons	Some college or associate degree	Widowed	0.89	Female	74	89	57.8	24.03	11.71	No	No	Yes	1	46	46436.9	2
41040	No	Non-Hispanic white persons	9-11th grade	Widowed	1.87	Female	85	94.4	58.9	27.56	12.3	No	No	Yes	2	47	31368.8	2
41043	Yes	Non-Hispanic white persons	Some college or associate degree	Widowed	2.51	Female	71	129.2	108.9	43.4	12.38	No	Yes	No	1	47	57360.6	2
41044	No	Other races	9-11th grade	Married	3.1	Female	43	76.3	54	22.8	10.38	No	Yes	No	1	46	39998.7	2
41048	No	Non-Hispanic Black	Some college or associate degree	Separated	1.15	Female	40	113.5	112.5	40.92	10.7	No	No	Yes	2	51	23056.5	2
41049	No	Non-Hispanic white persons	College graduate or above	Married	5	Female	52	80.5	71	24.42	9.55	No	No	No	2	52	77432.3	2
41053	No	Non-Hispanic white persons	Less than 9th Grade	Divorced	1.21	Male	75	109.2	82.8	27.63	12	Borderline	Yes	Yes	1	45	19305.8	2
41063	No	Non-Hispanic Black	9-11th grade	Married	0.75	Male	49	95.2	85	29.9	10.33	Yes	Yes	No	2	56	26932.1	2
41081	No	Non-Hispanic white persons	College graduate or above	Married	5	Male	45	89.2	88.7	27.16	9.47	No	No	No	2	47	107077	2
41087	No	Non-Hispanic white persons	Some college or associate degree	Married	5	Male	51	122.4	120	35.64	11.17	No	Yes	No	1	45	83134.8	2
41089	No	Non-Hispanic white persons	Some college or associate degree	Married	1.52	Female	47	115.7	97.8	37.68	11.7	No	Yes	No	2	44	39679.2	2
41092	No	Non-Hispanic white persons	Some college or associate degree	Never married	4.9	Female	63	127.8	122.3	52.18	11.56	No	Yes	Yes	2	50	62036.3	2
41094	No	Non-Hispanic white persons	Some college or associate degree	Married	5	Male	46	139	125.5	42.67	12.41	Yes	No	Yes	1	47	95144.3	2
41101	No	Non-Hispanic white persons	High school grad/GED or equivalent	Widowed	1.04	Female	85	74.4	55	22.31	10.03	No	No	No	1	47	37824.7	2
41103	Yes	Non-Hispanic white persons	9-11th grade	Widowed	1.59	Female	84	86.9	63.4	24.95	10.91	No	No	Yes	2	47	40366.2	2
41105	No	Non-Hispanic Black	College graduate or above	Never married	0.98	Female	66	112.7	107.7	40.19	10.86	No	No	No	2	54	15785.9	2
41106	Yes	Non-Hispanic Black	Less than 9th Grade	Married	1.33	Male	73	105.8	78.4	29.47	11.95	Borderline	Yes	Yes	1	48	10546.3	2
41112	No	Non-Hispanic white persons	High school grad/GED or equivalent	Widowed	1.12	Female	73	121.8	100.6	39.79	12.14	No	No	Yes	2	46	43683.6	2
41124	Yes	Non-Hispanic Black	High school grad/GED or equivalent	Married	5	Female	68	105	78.5	33.45	11.85	Yes	No	Yes	1	51	12045.4	2
41135	No	Non-Hispanic white persons	Some college or associate degree	Married	5	Male	51	106.3	104.6	32.43	10.39	No	No	No	2	46	91877.5	2
41142	No	Mexican Americans	9-11th grade	Widowed	0.12	Female	71	82.8	52.5	26.15	11.43	No	No	Yes	1	53	10175	2
41143	No	Mexican Americans	Some college or associate degree	Widowed	1.14	Male	71	105.1	83.1	29.34	11.53	No	No	No	2	55	7180.88	2
41157	No	Non-Hispanic white persons	High school grad/GED or equivalent	Divorced	0.84	Female	54	96.5	73.7	28.19	11.24	No	No	No	2	51	48503.7	2
41158	No	Non-Hispanic white persons	College graduate or above	Married	2.46	Female	71	102.4	80.2	30.07	11.43	No	No	Yes	2	49	52882.1	2
41167	No	Non-Hispanic Black	High school grad/GED or equivalent	Divorced	1.99	Female	52	109.3	106.9	44.5	10.57	No	No	No	1	51	20472.4	2
41175	No	Non-Hispanic white persons	Some college or associate degree	Married	0.95	Male	52	106.9	93.7	31.89	11.04	No	Yes	No	2	44	79189.2	2
41181	No	Non-Hispanic Black	Less than 9th Grade	Married	1.33	Female	66	116.4	92.2	35.22	12.12	No	Yes	Yes	1	48	14602.7	2
41190	No	Non-Hispanic white persons	Some college or associate degree	Married	1.79	Male	65	110.2	88.9	28.44	11.69	No	Yes	Yes	1	45	64631.2	2
41191	No	Non-Hispanic white persons	High school grad/GED or equivalent	Married	0.77	Male	48	108.4	103.2	31.5	10.67	No	Yes	Yes	1	48	83941.7	2
41194	No	Non-Hispanic white persons	9-11th grade	Married	1.44	Female	66	108.8	84.7	32.47	11.82	No	Yes	Yes	2	44	37623.6	2
41197	No	Non-Hispanic white persons	College graduate or above	Married	5	Female	47	101.6	80.1	31.56	11.35	No	Yes	No	1	44	79008.6	2
41203	No	Non-Hispanic white persons	9-11th grade	Married	0.35	Female	41	130.3	100.9	40.37	12.97	No	Yes	No	2	50	41321.9	2
41204	No	Non-Hispanic Black	Less than 9th Grade	Married	0.75	Male	60	90.7	71.5	27.31	10.73	Yes	Yes	Yes	1	49	12460.8	2
41208	No	Non-Hispanic white persons	High school grad/GED or equivalent	Married	4.91	Female	46	120.3	113.9	38.95	11.27	No	Yes	Yes	1	57	124922	2
41216	No	Mexican Americans	Less than 9th Grade	Widowed	1.87	Female	61	68.3	41.8	18.73	10.56	No	No	No	1	56	6732.09	2
41220	No	Non-Hispanic Black	9-11th grade	Widowed	1.69	Male	82	79.6	66.8	20.85	9.74	No	No	Yes	2	45	7949.67	2
41230	No	Mexican Americans	High school grad/GED or equivalent	Married	2.2	Female	73	89	56.5	24.91	11.84	No	No	Yes	2	58	18730.8	2
41234	No	Non-Hispanic white persons	Some college or associate degree	Married	1.82	Male	78	124.8	95.9	33.03	12.74	Yes	Yes	Yes	2	44	45600.6	2
41236	No	Non-Hispanic white persons	Some college or associate degree	Married	5	Male	57	106.3	95.4	29.97	10.88	No	No	No	2	49	83545.5	2
41238	No	Non-Hispanic white persons	Some college or associate degree	Divorced	1.38	Male	53	92.5	75.6	23.97	10.64	No	Yes	No	1	46	97668.6	2
41255	No	Non-Hispanic Black	9-11th grade	Married	3.27	Male	52	79.1	69.1	22.28	9.52	No	Yes	No	1	52	25381.5	2
41265	No	Non-Hispanic Black	Some college or associate degree	Divorced	1.28	Female	44	107.2	97.2	36.72	10.87	No	No	No	2	45	16554.1	2
41266	No	Non-Hispanic white persons	Some college or associate degree	Married	0.93	Male	41	104.7	96.4	31.3	10.66	No	Yes	No	1	48	32643.3	2
41268	Yes	Non-Hispanic Black	Some college or associate degree	Married	5	Male	59	115	101.7	34.66	11.4	Yes	No	Yes	2	50	25584.4	2
41269	No	Non-Hispanic Black	High school grad/GED or equivalent	Widowed	1.02	Female	64	126.2	114.5	49.36	11.79	No	No	Yes	2	45	10214.2	2
41272	No	Non-Hispanic Black	College graduate or above	Married	4.29	Female	50	98.6	80.6	30.49	10.98	No	No	Yes	1	52	28302.9	2
41274	No	Non-Hispanic white persons	Some college or associate degree	Living with partner	0.75	Male	40	110	97.3	32.59	11.15	No	Yes	Yes	2	46	37909.4	2
41279	No	Non-Hispanic white persons	Some college or associate degree	Married	3.43	Female	54	84.6	64.7	22.41	10.52	No	No	No	1	54	99699.3	2
41287	No	Non-Hispanic white persons	9-11th grade	Divorced	1.84	Female	48	112	79.8	33.6	12.54	No	Yes	Yes	2	54	97822.2	2
41306	No	Non-Hispanic white persons	Less than 9th Grade	Married	0.61	Male	41	88.7	72.3	24.47	10.43	No	Yes	No	2	56	26436.1	2
41312	No	Non-Hispanic white persons	College graduate or above	Widowed	2.35	Female	71	98.5	84.4	35.82	10.72	No	Yes	Yes	2	44	54044.8	2
41314	No	Non-Hispanic white persons	9-11th grade	Widowed	1.74	Female	69	98.6	85.2	30.15	10.68	No	No	Yes	2	55	83883.5	2
41316	No	Non-Hispanic white persons	9-11th grade	Married	5	Male	46	114.3	115	35.1	10.66	No	Yes	Yes	2	44	88133.3	2
[truncated: 3,133 more rows]
